# Supplementary material for: Late-Stage Metastatic Melanoma Emerges through a Diversity of Evolutionary Pathways
Source: Cancer Discov. 2023 Mar 28;13(6):1364–85. doi: 10.1158/2159-8290.CD-22-1427 (PMC10236155; doi:10.1158/2159-8290.CD-22-1427)
Supplement: Supplementary Tables S1-S8 — S. Table 1: List of PEACE Consortium members. S. Table 2: Sample database used for the study for Panel, Exome and RNASeq samples. S. Table 3: Overview of lines of treatment given to each patient. S. Table 4: Lesions and patients included in the lesion-level response to ICI analysis. S. Table 5: Hallmark genesets significantly upregulated in normal tissue vs tumor tissue. Table shows p-values for tissue type, purity; T value for tissue type, purity; q-value for tissue type, purity (FDR corrected). S. Table 6: Hallmark genesets significantly upregulated in tumor tissue vs normal tissue. Table shows p-values for tissue type, purity; T value for tissue type, purity; q-value for tissue type, purity (FDR corrected). S. Table 7: Genes included in the target panel. S. Table 8: Tree topology comparisons between manually constructed trees and pairtree-constructed trees. [file cd-22-1427_supplementary_tables_s1-s8_suppst1.xlsx]

## Sheet: S. Table 1
S. Table 1: List of PEACE Consortium members
Name	Role	Affiliation	Affiliation2
Adrienne Flanagan	Pathology	UCL Cancer Institute	NA
Allan Hackshaw	Principal Medical Statistician/	CRUK & UCL Cancer Trials Centre	Cancer Research UK & UCL Cancer Trials Centre, London, UK
Anuradha Jayaram	Medical Oncology	UCLH, UCL Cancer Institute	NA
A M Mahedi Hasan	Research	UCL Cancer Institute	NA
Antonia Toncheva	Research	UCL Cancer Institute	Cancer Research UK Lung Cancer Centre of Excellence, University College London Cancer Institute, London, UK
Anna Wingate	Research	UCL Cancer Institute	NA
Abigail Bunkum	Research	UCL Cancer Institute	Cancer Research UK Lung Cancer Centre of Excellence, University College London Cancer Institute, London, UK; Cancer Metastasis Laboratory, University College London Cancer Institute, London, UK; Computational Cancer Genomics Research Group, University College London Cancer Institute, London, UK
Abigail Sharp	Senior Trial Coordinator	CRUK & UCL Cancer Trials Centre	Cancer Research UK & UCL Cancer Trials Centre, London, UK
Adrian Tookman	Palliative care	Marie Curie Hospice, Hampstead/Royal Free	NA
Aida Murra	Research	RMH	NA
Alastair Magness	RUBICON Research	The Francis Crick Institute	The Francis Crick Institute, London, UK
Alexander Coulton	Research	The Francis Crick Institute	NA
Alexander M Frankell	Research	The Francis Crick Institute	Cancer Research UK Lung Cancer Centre of Excellence, University College London Cancer Institute, London, UK; Cancer Evolution and Genome Instability Laboratory, The Francis Crick Institute, London, UK
Alison Cluroe	Pathology	Addenbrookes	NA
Amy Kerr	RN	Heart of England NHS Foundation Trust, Birmingham	NA
Ana Ortega-Franco	Research fellow	Christie Hospital	NA
Analyn Lucanas	Clinical Trial Administrator	RMH	NA
Andreas Michael Schmitt	Research Fellow	RMH	NA
Andrew Furness	Medical Oncology	RMH	NA
Andrew Rowan	Research	UCL Cancer Institute	Cancer Evolution and Genome Instability Laboratory, The Francis Crick Institute, London, UK
Andrew Tutt	Clinical Oncology Consultant	GSTT	NA
Anna Green	Pathology	GSTT	NA
Anna Paterson	Pathology	Addenbrookes	NA
Anne-Laure Cattin	Research	The Francis Crick Institute	NA
Annika Fendler	Research	The Francis Crick Institute	NA
Arash Latifoltojar	Radiology Fellow	RMH, ICR	NA
Ariana Huebner	Bioinformatics	UCL Cancer Institute/The Francis Crick Institute	Cancer Research UK Lung Cancer Centre of Excellence, University College London Cancer Institute, London, UK; Cancer Evolution and Genome Instability Laboratory, The Francis Crick Institute, London, UK; Cancer Genome Evolution Research Group, Cancer Research UK Lung Cancer Centre of Excellence, University College London Cancer Institute, London, UK
Anne Thomas	Oncology	University Hospitals of Leicester	NA
Blanca Trujillo Alba	Medial oncology	UCL Cancer Institute	NA
Benny Chain	Research	UCL Cancer Institute	University College London Cancer Institute, London, UK
Babu Naidu	Surgery	Heart of England NHS Foundation Trust, Birmingham	Birmingham Acute Care Research Group, Institute of Inflammation and Ageing, University of Birmingham, Birmingham, UK
Benjamin Shum	Research Fellow	Cancer Dynamics Laboratory, The Francis Crick Institute, 1 Midland Road, London NW1 1AT, UK; Renal and Skin Unit, The Royal Marsden Hospital, London SW3 6JJ, UK	NA
Bernard Olisemeke	Radiology	Heart of England NHS Foundation Trust, Birmingham	NA
Blanche Hampton	Patient Advocate Group	Independent Cancer Patients‚Äô Voice	NA
Brian Hanley	Research Fellow	RMH/ICR/Francis Crick	NA
Bruce Tanchel	Pathology	Heart of England NHS Foundation Trust, Birmingham	NA
Gerald Langman	Pathology	Heart of England NHS Foundation Trust, Birmingham	University Hospital Birmingham NHS Foundation Trust, Birmingham, UK
Cristina Naceur-Lombardelli	Research	UCL Cancer Institute	Cancer Research UK Lung Cancer Centre of Excellence, University College London Cancer Institute, London, UK
Camille Gerard	Research Fellow	RMH, Crick	NA
Carlos Caldas	Medical Oncology	CR UK Cam/Uni of Cam	NA
Carlos Martinez-Ruiz	NA	UCL Cancer Institute	Cancer Research UK Lung Cancer Centre of Excellence, University College London Cancer Institute, London, UK; Cancer Genome Evolution Research Group, Cancer Research UK Lung Cancer Centre of Excellence, University College London Cancer Institute, London, UK
Caroline Dive	Research	CR UK London Research Institute	Cancer Research UK Manchester Institute Cancer Biomarker Centre, University of Manchester, Manchester, UK; Cancer Research UK Lung Cancer Centre of Excellence, University of Manchester, Manchester, UK
Caroline Stirling	Palliative care	UCLH	NA
Charles Swanton	Oncology	UCL Cancer Institute/UCLH/The Francis Crick Institute	Cancer Research UK Lung Cancer Centre of Excellence, University College London Cancer Institute, London, UK;Cancer Evolution and Genome Instability Laboratory, The Francis Crick Institute, London, UK;Department of Oncology, University College London Hospitals, London, United Kingdom
Charlotte Ferris	Research	Heart of England NHS Foundation Trust, Birmingham	NA
Charlotte Lewis	Clinical Trial Co-ordinator	RMH	NA
Charlotte Milner-Watts	Specialty Doctor	RMH	NA
Charlotte Spencer	Research Fellow	RMH, Crick	NA
Chi-wah Lok	Mortuary staff	UCLH	NA
Chris Bailey	NA	Francis Crick Institute	Cancer Evolution and Genome Instability Laboratory, The Francis Crick Institute, London, UK
Christina Messiou	Radiology	RMH, ICR	NA
Claire Wilson	NA	University Hospitals of Leicester	University of Leicester, Leicester, UK
Clare Puttick	Research	The Francis Crick Institute	Cancer Evolution and Genome Instability Laboratory, The Francis Crick Institute, London, UK; Cancer Research UK Lung Cancer Centre of Excellence, University College London Cancer Institute, London, UK; Cancer Genome Evolution Research Group, Cancer Research UK Lung Cancer Centre of Excellence, University College London Cancer Institute, London, UK
Claudia Lee	RUBICON Research	The Francis Crick Institute	Cancer Evolution and Genome Instability Laboratory, The Francis Crick Institute, London, UK
Claudia Peinador Marin	Research	UCL Cancer Institute	NA
Constantine Alifrangis	Medical Oncology	UCLH	NA
Corentin Richard	NA	Francis Crick Institute	Cancer Research UK Lung Cancer Centre of Excellence, University College London Cancer Institute, London, UK
Crispin T. Hiley	Research	UCL Cancer Institute	Cancer Research UK Lung Cancer Centre of Excellence, University College London Cancer Institute, London, UK; Cancer Evolution and Genome Instability Laboratory, The Francis Crick Institute, London, UK
Daniel Hochhauser	Medical Oncology	UCL Cancer Institute/UCLH	NA
Daniel Wetterskog	Research	UCL Cancer Institute	NA
David A. Moore	Pathology	UCL Cancer Institute/UCLH	Cancer Research UK Lung Cancer Centre of Excellence, University College London Cancer Institute, London, UK; Cancer Evolution and Genome Instability Laboratory, The Francis Crick Institute, London, UK; Department of Cellular Pathology, University College London Hospitals, London, UK
Daqi Deng	Research	The Francis Crick Institute	NA
Domenic Marrone	NA	University Hospitals of Leicester	University of Leicester, Leicester, UK
Deborah Enting	Medical Oncology	GSTT	NA
Debra Josephs	Medical Oncology	GSTT	NA
Denise Kelly	Research	RMH	NA
Dean A. Fennell	Oncology	University Hospitals of Leicester	University of Leicester, Leicester, UK; University Hospitals of Leicester NHS Trust, Leicester, UK
Dhruva Biswas	Research	UCL	Cancer Evolution and Genome Instability Laboratory, The Francis Crick Institute, London, UK; Cancer Research UK Lung Cancer Centre of Excellence, University College London Cancer Institute, London, UK; Bill Lyons Informatics Centre, University College London Cancer Institute, London, UK
Dionysis Papadatos-Pastos	Medical Oncology ‚Äì Lung (Principal Investigator)	UCL Cancer Institute/UCLH/PAH	Department of Oncology, University College London Hospitals, London, UK
Eleanor Carlyle	Clinical Research Operations Manager	RMH	NA
Elena Provenzano	Pathology	Addenbrookes	NA
Eleni (Lena) Karapanagiotou	Medical Oncology Consultant (lung)	GSTT	NA
Elias Pintus	Medical Oncology Consultant (lung/urology)	GSTT	NA
Emilia L. Lim	Research	The Francis Crick Institute	Cancer Research UK Lung Cancer Centre of Excellence, University College London Cancer Institute, London, UK; Cancer Evolution and Genome Instability Laboratory, The Francis Crick Institute, London, UK
Emma Beddowes	Oncology	CR UK Cam/Uni of Cam	NA
Emma Colliver	RUBICON Research	The Francis Crick Institute	Cancer Evolution and Genome Instability Laboratory, The Francis Crick Institute, London, UK
Emma Nye	Research	Crick	Experimental Histopathology, The Francis Crick Institute, London, UK
Faye Gishen	UCL clinical academic	UCL (honorary consultant at Royal Free/Marie Curie)	NA
Fabio Gomes	Research	The Christie NHS Foundation Trust	The Christie NHS Foundation Trust, Manchester, UK
Fiona H. Blackhall	Oncology	Christie Hospital	Division of Cancer Sciences, The University of Manchester and The Christie NHS Foundation Trust, Manchester, UK.
Fiona Byrne	Research	The Francis Crick Institute	NA
Foteini Athanasopoulou	Research	The Francis Crick Institute	Cancer Research UK Lung Cancer Centre of Excellence, University College London Cancer Institute, London, UK; Cancer Evolution and Genome Instability Laboratory, The Francis Crick Institute, London, UK; Advanced Sequencing Facility, The Francis Crick Institute, London, UK
Gerhardt Attard	Medical Oncology	UCLH/ UCL CI	NA
Gordon Stamp	Pathology	The Francis Crick Institute	NA
Gary Middleton	Oncology	Heart of England NHS Foundation Trust, Birmingham	University Hospital Birmingham NHS Foundation Trust, Birmingham, UK; Institute of Immunology and Immunotherapy, University of Birmingham, UK.
Grant D Stewart	Surgical	Uni of Cambridge	NA
Hugang Feng	Research	The Francis Crick Institute	NA
Georgina Pulman	Mortuary Staff	GSTT	NA
Gianmarco Leone	Medical Oncology and Research	UCL Cancer Institute	NA
Hayley Bridger	Trial Coordinator	CRUK & UCL Cancer Trials Centre	NA
Heather Shaw	Medical Oncology	University College London Hospital and Mount Vernon Cancer Centre	NA
Haixi Yan	Research Fellow	The Francis Crick Institute, RMH	NA
Hardeep Mudhar	Pathology	Sheffield Teaching Hospitals NHS Foundation Trust	NA
Hollie Bancroft	Reseach	Heart of England NHS Foundation Trust, Birmingham	NA
Husayn Pallikonda	Research	The Francis Crick Institute	NA
Iain McNeish	Oncology	Imperial College London	NA
Ian Proctor	Pathology	UCLH	NA
Ian Tomlinson	Research	Heart of England NHS Foundation Trust, Birmingham	NA
Imran Noorani	clinical research fellow	The Francis Crick Institute	NA
Irene Lobon	Research	The Francis Crick Institute	NA
John Bridgewater	Medical Oncology	UCLH	NA
James L. Reading	Research	UCL Cancer Institute	University College London Cancer Institute, London, UK
James Black	Research	The Francis Crick Institute	NA
James Brenton	Medical Oncology	CR UK Cam	NA
James Larkin	Medical Oncology	RMH/ICR	NA
James Spicer	Medical Oncology	King's College London	NA
Jayant K. Rane	NA	UCLH	University College London Cancer Institute, London, UK; Cancer Evolution and Genome Instability Laboratory, The Francis Crick Institute, London, UK
Jennifer Biano	Research	RMH	NA
Jerome Nicod	NA	Francis Crick Institute	Advanced Sequencing Facility, The Francis Crick Institute, London, UK
Joanne Webb	RN	Heart of England NHS Foundation Trust, Birmingham	NA
John Le Quesne	Pathology	Glasgow (Queen Elizabeth, Beatson)	Cancer Research UK Beatson Institute, Glasgow, UK; School of Cancer Sciences, University of Glasgow, Glasgow, UK; NHS Greater Glasgow and Clyde Pathology Department, Queen Elizabeth University Hospital, Glasgow, UK
Jacqui A. Shaw	Research	University Hospitals of Leicester	Cancer Research Centre, University of Leicester, Leicester, UK
Justine Korteweg	Research	RMH	NA
Kai-Keen Shiu	Medical Oncology	UCLH	NA
Karla Pearce	RN	RMH	NA
Kate Young	Medical Oncology	RMH	NA
Katey S. S. Enfield	RUBICON Research	The Francis Crick Institute	Cancer Evolution and Genome Instability Laboratory, The Francis Crick Institute, London, UK
Kayleigh Kelly	Research	RMH	NA
Kema Peat	Research	RMH	NA
Kerstin Thol	Research	UCL	Cancer Research UK Lung Cancer Centre of Excellence, University College London Cancer Institute, London, UK; Cancer Genome Evolution Research Group, Cancer Research UK Lung Cancer Centre of Excellence, University College London Cancer Institute, London, UK
Kevin G Blyth	Respiratory Medicine	Glasgow (University of Glasgow, Queen Elizabeth University Hospital, Beatson Institue for Cancer Research)	NA
Kevin Litchfield	Research	UCL Cancer Institute	Cancer Research UK Lung Cancer Centre of Excellence, University College London Cancer Institute, London, UK; Tumour Immunogenomics and Immunosurveillance Laboratory, University College London Cancer Institute, London, UK
Kieren Allinson	Pathology	Addenbrookes	NA
Kim Edmonds	RN	RMH	NA
Kitty Chan	Trial Coordinator	CRUK & UCL Cancer Trials Centre	Cancer Research UK & UCL Cancer Trials Centre, London, UK
Krijn Dijkstra	NA	Francis Crick Institute	Department of Molecular Oncology and Immunology, the Netherlands Cancer Institute, Amsterdam, Netherlands; Oncode Institute, Utrecht, Netherlands
Kristiana Grigoriadis	RUBICON Research	The Francis Crick Institute	Cancer Research UK Lung Cancer Centre of Excellence, University College London Cancer Institute, London, UK; Cancer Evolution and Genome Instability Laboratory, The Francis Crick Institute, London, UK; Cancer Genome Evolution Research Group, Cancer Research UK Lung Cancer Centre of Excellence, University College London Cancer Institute, London, UK
Laura Farrelly	Clinical Trials Group Lead	CRUK & UCL Cancer Trials Centre	NA
Lauren Grostate	RN	RMH	NA
Lauren Terry	Research	RMH	NA
Lavinia Spain	Medical Oncologist	Peter MacCallum Cancer Institute, Melbourne, Australia	NA
Lewis Au	Research Fellow	RMH , Crick	NA
Lisa Pickering	Medical Oncology	RMH	NA
Lucy Holt	Clinical Trial Co-ordinator	RMH	NA
Lyra Del Rosario	Clinical Research Operations Manager	RMH	NA
Mariam Jamal-Hanjani	Medical Oncology	UCL Cancer Institute/UCLH	Cancer Research UK Lung Cancer Centre of Excellence, University College London Cancer Institute, London, UK;Department of Oncology, University College London Hospitals, London, UK; Cancer Metastasis Laboratory, University College London Cancer Institute, London, UK
Mark Linch	Medical Oncology	UCL Cancer Institute	NA
Monica Sivakumar	Pathology	UCLH	Cancer Research UK Lung Cancer Centre of Excellence, University College London Cancer Institute, London, UK
Mairead MacKenzie	Patient Advocate Group	Independent Cancer Patients‚Äô Voice	Independent Cancer Patient Advocate, UK
Maise Al Bakir	Research Fellow	The Francis Crick Institute	Cancer Research UK Lung Cancer Centre of Excellence, University College London Cancer Institute, London, UK; Cancer Evolution and Genome Instability Laboratory, The Francis Crick Institute, London, UK
Martin Collard	Head biomedical scientist	Heart of England NHS Foundation Trust, Birmingham	NA
Martin Forster	Medical Oncology	UCL Cancer Institute/UCLH	NA
Mary Falzon	Pathology	UCLH	Department of Cellular Pathology, University College London Hospitals, London, UK
Mary Mangwende	RN	RMH	NA
Mat Carter	Research	The Christie NHS Foundation Trust	NA
Matthew G. Krebs	Oncology	CR UK London Research Institute	Division of Cancer Sciences, The University of Manchester and The Christie NHS Foundation Trust, Manchester, UK.
Max Emmerich	Research Fellow	RMH, Crick	NA
Melek Akay	Research Fellow	UCLH	NA
Merche Jimenez-Linan	Pathology	Addenbrookes	NA
Michelle Dietzen	Research	The Francis Crick Institute	Cancer Research UK Lung Cancer Centre of Excellence, University College London Cancer Institute, London, UK; Cancer Evolution and Genome Instability Laboratory, The Francis Crick Institute, London, UK; Cancer Genome Evolution Research Group, Cancer Research UK Lung Cancer Centre of Excellence, University College London Cancer Institute, London, UK
Mihaela Angelova	RUBICON Research	The Francis Crick Institute	Cancer Evolution and Genome Instability Laboratory, The Francis Crick Institute, London, UK
Miriam Mitchison	Pathology	UCLH	NA
Molly O'Flaherty	Clinical Trial Administrator	RMH	NA
Nnennaya Kanu	Research	UCL Cancer Institute	Cancer Research UK Lung Cancer Centre of Excellence, University College London Cancer Institute, London, UK
Neil Magno	Research technician	UCL Cancer Institute	NA
Nadia Yousaf	Medical Oncology	RMH	NA
Natasha Wright	Mortuary Staff	GSTT	NA
Nicholas McGranahan	Bioinformatics	UCL Cancer Institute/The Francis Crick Institute	Cancer Genome Evolution Research Group, Cancer Research UK Lung Cancer Centre of Excellence, University College London Cancer Institute, London, UK;Cancer Research UK Lung Cancer Centre of Excellence, University College London Cancer Institute, London, UK
Nikki Hunter	CNS	RMH	NA
Osvaldas Vainauskas	Research	UCL Cancer Institute	NA
Olivia Curtis	Research Fellow	RMH	NA
Olivia Lucas	Research	Cancer Research UK Lung Cancer Centre of Excellence, University College London Cancer Institute, London, UK; Cancer Evolution and Genome Instability Laboratory, The Francis Crick Institute, London, UK; Computational Cancer Genomics Research Group, University College London Cancer Institute, London, UK; University College London Hospitals, London, UK	Cancer Research UK Lung Cancer Centre of Excellence, University College London Cancer Institute, London, UK; Cancer Evolution and Genome Instability Laboratory, The Francis Crick Institute, London, UK; Computational Cancer Genomics Research Group, University College London Cancer Institute, London, UK; Department of Oncology, University College London Hospitals, London, UK
Oriol Pich	RUBICON Research	The Francis Crick Institute	Cancer Evolution and Genome Instability Laboratory, The Francis Crick Institute, London, UK
Othman Al-Sawaf	Research	UCL Cancer Institute	Cancer Research UK Lung Cancer Centre of Excellence, University College London Cancer Institute, London, UK; Cancer Metastasis Laboratory, University College London Cancer Institute, London, UK ; Cancer Evolution and Genome Instability Laboratory, The Francis Crick Institute, London, UK
Paulina Prymas	Research	UCL Cancer Institute	Cancer Research UK Lung Cancer Centre of Excellence, University College London Cancer Institute, London, UK
Patricia Roxburgh	Medical Oncology	Glasgow (Queen Elizabeth, Beatson)	NA
Peter Campbell	Research	Sanger Institute, Oxford	NA
Pedro Oliveira	Pathology	Christie Hospital	The Christie NHS Foundation Trust, Manchester, UK; Cancer Research UK Lung Cancer Centre of Excellence, University of Manchester, Manchester, UK
Peter Cockcroft	Senior mortician	Heart of England NHS Foundation Trust, Birmingham	NA
Peter Colloby	Pathology	Heart of England NHS Foundation Trust, Birmingham	NA
Peter Ellery	Pathology	Leeds Teaching Hospitals	NA
Peter Hill	Nephrology	RMH, Imperial College London NHS Foundation Trust	NA
Peter Parker	Research	The Francis Crick Institute	NA
Peter Van Loo	Bioinformatics	The Francis Crick Institute	Department of Genetics, The University of Texas MD Anderson Cancer Center, Houston, Texas, USA; Department of Genomic Medicine, The University of Texas MD Anderson Cancer Center, Houston, Texas, USA; Cancer Genomics Laboratory, The Francis Crick Institute, London, UK
Piotr Pawlik	PhD Student	UCL Cancer Institute	University College London Cancer Institute, London, UK
Paddy Stone	Palliative care	UCLH	NA
Selvaraju Veeriah	Research	UCL Cancer Institute	Cancer Research UK Lung Cancer Centre of Excellence, University College London Cancer Institute, London, UK
Roberto Vendramin	NA	The Francis Crick Institute	The Francis Crick Institute, London, UK
Rachel Leslie	Data Manager	CRUK & UCL Cancer Trials Centre	Cancer Research UK & UCL Cancer Trials Centre, London, UK
Rebecca Fitzgerald	Early Cancer Institute, Oncology	Uni of Cambridge	NA
Rija Zaidi	Computational Cancer Genomics Research Group	UCL Cancer Institute	NA
Robert E. Hynds	Research	UCL Cancer Institute	University College London Cancer Institute, London, UK
Roberto Salgado	Research TRACERx	Department of Pathology, GZA-ZNA Antwerp, Belgium	Department of Pathology, ZAS Hospitals, Antwerp, Belgium; Division of Research, Peter MacCallum Cancer Centre, Melbourne, Australia
Rodelaine Wilson	Radiology	Heart of England NHS Foundation Trust, Birmingham	NA
Ron Sinclair	Mortuary staff	UCLH	NA
Ruby Stewart	Mortuary Staff	GSTT	NA
Ruxandra Mitu	Mortuary Staff	GSTT	NA
Stephan Beck	Research	UCL Cancer Institute	Medical Genomics, University College London Cancer Institute, London, UK
Supreet Kaur Bola	Research	UCL Cancer Institute	NA
Sebastian Brandner	Neuropathology	UCLH	NA
Sam M. Janes	Medical Oncology	UCLH	Lungs for Living Research Centre, UCL Respiratory, University College London, London, UK
Stefano Lise	Research	UCL Cancer Institute	NA
Sergio A. Quezada	Research	UCL Cancer Institute	Cancer Research UK Lung Cancer Centre of Excellence, University College London Cancer Institute, London, UK; Immune Regulation and Tumour Immunotherapy Group, Cancer Immunology Unit, Research Department of Haematology, University College London Cancer Institute, London, UK
Seng Kuong Anakin Ung	Research	UCL Cancer Institute	University College London Cancer Institute, London, UK
Salma Kadiri	RN	Heart of England NHS Foundation Trust, Birmingham	University Hospital Birmingham NHS Foundation Trust, Birmingham, UK
Samantha Holden	Pathology	University Hospital Southampton NHS Trust	NA
Samra Turajlic	Medical Oncology	RMH/ICR/Francis Crick	NA
Samuel Gamble	Research	UCL Cancer Institute	University College London Cancer Institute, London, UK
Sanjay Jogai	Pathology	University Hospital Southampton NHS Trust	NA
Sanjay Popat	Medical Oncology	RMH	NA
Sarah Aitken	Pathology	Addenbrookes; MRC Toxicology Unit, University of Cambridge, Tennis Court Road, Cambridge, CB2 1QR, UK	NA
Sarah Benafif	NA	The Whittington Hospital NHS Trust, London, United Kingdom	Department of Oncology, University College London Hospitals, London, UK
Jo Dransfield	Research	The Christie NHS Foundation Trust	NA
Sarah Howlett	Medical Oncology Clinical Fellow (PEACE Fellow)	GSTT	NA
Scott Shepherd	Research Fellow	RMH, Crick	NA
Sharmistha Ghosh	Medical Oncology	GSTT	NA
Sheeba Irshad	Medical Oncology	GSTT	NA
Sherene Phillips-Boyd	Mortuary Staff	GSTT	NA
Shobhit Baijal	Oncology	Heart of England NHS Foundation Trust, Birmingham	NA
Simone Zaccaria	Research	UCL Cancer Institute	Computational Cancer Genomics Research Group, University College London Cancer Institute, London, UK; Cancer Research UK Lung Cancer Centre of Excellence, University College London Cancer Institute, London, UK
Sioban Fraser	Pathology	Glasgow (Queen Elizabeth, Beatson)	NA
Siow Ming Lee	Medical Oncology ‚Äì Lung (collaborator)	UCL Cancer Institute/UCLH	Cancer Research UK Lung Cancer Centre of Excellence, University College London Cancer Institute, London, UK; Department of Oncology, University College London Hospitals, London, UK
Sonya Hessey	Research	UCLH	Cancer Research UK Lung Cancer Centre of Excellence, University College London Cancer Institute, London, UK; Cancer Metastasis Laboratory, University College London Cancer Institute, London, UK; Computational Cancer Genomics Research Group, University College London Cancer Institute, London, UK
Yien Ning Sophia Wong	Research	UCL Cancer Institute	University College London Hospitals, London, UK
Sophia Ward	Research	The Francis Crick Institute	Cancer Research UK Lung Cancer Centre of Excellence, University College London Cancer Institute, London, UK; Cancer Evolution and Genome Instability Laboratory, The Francis Crick Institute, London, UK; Advanced Sequencing Facility, The Francis Crick Institute, London, UK
Steve Hazell	Pathology	RMH	NA
Tariq Enver	Research	UCL Cancer Institute	NA
Takahiro Karasaki	Research	UCL Cancer Institute, The Francis Crick Institute	Cancer Research UK Lung Cancer Centre of Excellence, University College London Cancer Institute, London, UK; Cancer Evolution and Genome Instability Laboratory, The Francis Crick Institute, London, UK; Cancer Metastasis Laboratory, University College London Cancer Institute, London, UK
Tania Fernandes	Senior APT, Mortuary	University Hospital Southampton NHS Trust	NA
Tanya Ahmad	Medical Oncology ‚Äì Lung (collaborator)	UCL Cancer Institute/UCLH	Department of Oncology, University College London Hospitals, London, UK
Teerapon Sahwangarrom	Research	UCL Cancer Institute	NA
Teresa Marafioti	Pathology	UCLH	Department of Cellular Pathology, University College London Hospitals, London, UK
Thomas B.K. Watkins	NA	UCL Cancer Institute	Cancer Evolution and Genome Instability Laboratory, The Francis Crick Institute, London, UK
Tim Maughan	Oncology	CRUK/MRC Oxford Institute for Radiation Oncology, Department of Oncology, University of Oxford	NA
Ula Mahadeva	Pathology	GSTT	NA
Ultan McDermott	Oncology	Addenbrookes/Sanger Institute	NA
Ursula McGovern	Medical Oncology	UCLH	NA
Vittorio Barbe	Research	The Francis Crick Institute	The Francis Crick Institute, London, UK
Will Drake	Endocrinology	Barts, Queen Mary‚Äôs University London	NA
William Hill	Research	The Francis Crick Institute	The Francis Crick Institute, London, UK
Wing Kin Liu	Research	UCL Cancer Institute	Cancer Research UK Lung Cancer Centre of Excellence, University College London Cancer Institute, London, UK; Cancer Metastasis Laboratory, University College London Cancer Institute, London, UK
Yvonne Summers	Oncology	Christie Hospital	Division of Cancer Sciences, The University of Manchester and The Christie NHS Foundation Trust, Manchester, UK.
Zayd Tippu	Research Fellow	RMH, Crick	NA
Zoe Rhodes	Mortuary staff	UCLH	NA
Aengus Stewart	NA	NA	The Francis Crick Institute, London, UK
Aiman Alzetani	NA	NA	University Hospital Southampton NHS Foundation Trust, Southampton, UK
Akshay J. Patel	NA	NA	University Hospital Birmingham NHS Foundation Trust, Birmingham, UK
Alan Kirk	NA	NA	Golden Jubilee National Hospital, Clydebank, UK
Alastair Kerr	NA	NA	Cancer Research UK Manchester Institute Cancer Biomarker Centre, University of Manchester, Manchester, UK; Cancer Research UK Lung Cancer Centre of Excellence, University of Manchester, Manchester, UK
Alexander James Procter	NA	NA	Department of Radiology, University College London Hospitals, London, UK
Alexandra Clipson	NA	NA	Cancer Research UK Manchester Institute Cancer Biomarker Centre, University of Manchester, Manchester, UK; Cancer Research UK Lung Cancer Centre of Excellence, University of Manchester, Manchester, UK
Alexandra Rice	NA	NA	Royal Brompton and Harefield Hospitals, Guy‚Äôs and St Thomas‚Äô NHS Foundation Trust, London, UK
Amrita Bajaj	NA	NA	University Hospitals of Leicester NHS Trust, Leicester, UK
Anand Devaraj	NA	NA	Royal Brompton and Harefield Hospitals, Guy‚Äôs and St Thomas‚Äô NHS Foundation Trust, London, UK
Anca Grapa	NA	NA	The Institute of Cancer Research, London, UK
Andrew G. Nicholson	NA	NA	Department of Histopathology, Royal Brompton and Harefield Hospitals, Guy‚Äôs and St Thomas‚Äô NHS Foundation Trust, London, UK; National Heart and Lung Institute, Imperial College, London, UK
Andrew Robinson	Pathology	Heart of England NHS Foundation Trust, Birmingham	NA
Angela Leek	NA	NA	Manchester Cancer Research Centre Biobank, Manchester, UK
Angeles Montero	NA	NA	Wythenshawe Hospital, Manchester University NHS Foundation Trust, Wythenshawe, UK
Angeliki Karamani	NA	NA	University College London Cancer Institute, London, UK
Anshuman Chaturvedi	NA	NA	The Christie NHS Foundation Trust, Manchester, UK; Cancer Research UK Lung Cancer Centre of Excellence, University of Manchester, Manchester, UK
Apostolos Nakas	NA	NA	University Hospitals of Leicester NHS Trust, Leicester, UK
Arjun Nair	NA	NA	Department of Radiology, University College London Hospitals, London, UK; UCL Respiratory, Department of Medicine, University College London, London, UK
Asia Ahmed	NA	NA	Department of Radiology, University College London Hospitals, London, UK
Aya Osman	NA	NA	University Hospital Birmingham NHS Foundation Trust, Birmingham, UK
Azmina Sodha-Ramdeen	NA	NA	University Hospitals of Leicester NHS Trust, Leicester, UK
Brittany B. Campbell	NA	NA	The Francis Crick Institute, London, UK
Camilla Pilotti	NA	NA	Cancer Research UK & UCL Cancer Trials Centre, London, UK
Carla Castignani	NA	NA	Cancer Genomics Laboratory, The Francis Crick Institute, London, UK; Medical Genomics, University College London Cancer Institute, London, UK
Catarina Veiga	NA	NA	Centre for Medical Image Computing, Department of Medical Physics and Biomedical Engineering, University College London, London, UK
Charles-Antoine Collins-Fekete	NA	NA	Department of Medical Physics and Biomedical¬†Engineering, University College London, London,¬†UK
Chiara Proli	NA	NA	Royal Brompton and Harefield Hospitals, Guy‚Äôs and St Thomas‚Äô NHS Foundation Trust, London, UK
Christer Lacson	NA	NA	University Hospital Birmingham NHS Foundation Trust, Birmingham, UK
Christopher Abbosh	NA	NA	Cancer Research UK Lung Cancer Centre of Excellence, University College London Cancer Institute, London, UK
Clare E. Weeden	NA	NA	The Francis Crick Institute, London, UK
Colin R. Lindsay	NA	NA	Division of Cancer Sciences, The University of Manchester and The Christie NHS Foundation Trust, Manchester, UK.
Craig Dick	NA	NA	NHS Greater Glasgow and Clyde, Glasgow, UK
Daniel Kaniu	NA	NA	Royal Brompton and Harefield Hospitals, Guy‚Äôs and St Thomas‚Äô NHS Foundation Trust, London, UK
David Chuter	NA	NA	Independent Cancer Patient Advocate, UK
David Lawrence	NA	NA	Department of Thoracic Surgery, University College London Hospital NHS Trust, London, UK
David R. Pearce	NA	UCL Cancer Institute	University College London Cancer Institute, London, UK
Davide Patrini	NA	NA	Department of Thoracic Surgery, University College London Hospital NHS Trust, London, UK
Despoina Karagianni	NA	NA	University College London Cancer Institute, London, UK
Dina Levi	NA	NA	The Francis Crick Institute, London, UK
Dominic G. Rothwell	NA	NA	Cancer Research UK Manchester Institute Cancer Biomarker Centre, University of Manchester, Manchester, UK; Cancer Research UK Lung Cancer Centre of Excellence, University of Manchester, Manchester, UK
Ekaterini Boleti	NA	NA	Royal Free Hospital, Royal Free London NHS Foundation Trust, London, UK
Elaine Borg	NA	NA	Department of Cellular Pathology, University College London Hospitals, London, UK
Elaine Kilgour	NA	NA	Cancer Research UK Manchester Institute Cancer Biomarker Centre, University of Manchester, Manchester, UK; Cancer Research UK Lung Cancer Centre of Excellence, University of Manchester, Manchester, UK
Elaine Smith	NA	NA	Wythenshawe Hospital, Manchester University NHS Foundation Trust, Wythenshawe, UK
Elena Hoxha	NA	NA	University College London Cancer Institute, London, UK
Elizabeth Larose Cadieux	NA	NA	Cancer Genomics Laboratory, The Francis Crick Institute, London, UK; Medical Genomics, University College London Cancer Institute, London, UK
Emilie Martinoni Hoogenboom	NA	NA	University College London Hospitals, London, UK
Eric Lim	NA	NA	Academic Division of Thoracic Surgery, Imperial College London, London, UK; Royal Brompton and Harefield Hospitals, Guy‚Äôs and St Thomas‚Äô NHS Foundation Trust, London, UK
Eustace Fontaine	NA	NA	Wythenshawe Hospital, Manchester University NHS Foundation Trust, Wythenshawe, UK
Eva Gronroos	NA	NA	The Francis Crick Institute, London, UK
Felice Granato	NA	NA	Wythenshawe Hospital, Manchester University NHS Foundation Trust, Wythenshawe, UK
Felipe Galvez-Cancino	NA	NA	University College London Cancer Institute, London, UK
Fleur Monk	NA	NA	University College London Hospitals, London, UK
Francesco Fraioli	NA	NA	Institute of Nuclear Medicine, Division of Medicine, University College London, London, UK
Francisco Gimeno-Valiente	NA	NA	Cancer Research UK Lung Cancer Centre of Excellence, University College London Cancer Institute, London, UK
Gareth A. Wilson	NA	NA	Cancer Evolution and Genome Instability Laboratory, The Francis Crick Institute, London, UK
Gary Royle	NA	NA	Department of Medical Physics and Bioengineering, University College London Cancer Institute, London, UK
George Kassiotis	NA	NA	Retroviral Immunology Group, The Francis Crick Institute, London, UK; Department of Infectious Disease, Faculty of Medicine, Imperial College London, London, United Kingdom
Georgia Stavrou	NA	NA	University College London Cancer Institute, London, UK
Gerasimos Mastrokalos	NA	NA	University College London Cancer Institute, London, UK
Gillian Price	NA	NA	Department of Medical Oncology, Aberdeen Royal Infirmary NHS Grampian, Aberdeen, UK; University of Aberdeen, Aberdeen, UK
Gurdeep Matharu	NA	NA	Cancer Research Centre, University of Leicester, Leicester, UK
Hanyun Zhang	NA	NA	The Institute of Cancer Research, London, UK
Haoran Zhai	NA	NA	Cancer Research UK Lung Cancer Centre of Excellence, University College London Cancer Institute, London, UK; Cancer Evolution and Genome Instability Laboratory, The Francis Crick Institute, London, UK
Harjot Kaur Dhanda	NA	NA	Cancer Research UK & UCL Cancer Trials Centre, London, UK
Harshil Bhayani	NA	NA	Royal Brompton and Harefield Hospitals, Guy‚Äôs and St Thomas‚Äô NHS Foundation Trust, London, UK
Heather Cheyne	NA	NA	Aberdeen Royal Infirmary NHS Grampian, Aberdeen, UK
Helen Doran	NA	NA	Wythenshawe Hospital, Manchester University NHS Foundation Trust, Wythenshawe, UK
Helen L. Lowe	NA	NA	University College London Cancer Institute, London, UK
Helen Shackleford	NA	NA	University Hospital Birmingham NHS Foundation Trust, Birmingham, UK
Hema Chavan	NA	NA	Royal Brompton and Harefield Hospitals, Guy‚Äôs and St Thomas‚Äô NHS Foundation Trust, London, UK
Hilgardt Raubenheimer	NA	NA	Royal Brompton and Harefield Hospitals, Guy‚Äôs and St Thomas‚Äô NHS Foundation Trust, London, UK
Hugo JWL Aerts	NA	NA	Artificial Intelligence in Medicine (AIM) Program, Mass General Brigham, Harvard Medical School, Boston, MA, USA; Department of Radiation Oncology, Brigham and Women‚Äôs Hospital, Dana-Farber Cancer Institute, Harvard Medical School, Boston, MA, USA; Radiology and Nuclear Medicine, CARIM & GROW, Maastricht University, Maastricht, The Netherlands
Ignacio Garcia Matos	NA	NA	University College London Cancer Institute, London, UK
Jack Davies Hodgkinson	NA	NA	Manchester Cancer Research Centre Biobank, Manchester, UK
Jacki Goldman	NA	NA	The Francis Crick Institute, London, UK
James R.M. Black	NA	NA	Cancer Research UK Lung Cancer Centre of Excellence, University College London Cancer Institute, London, UK; Cancer Genome Evolution Research Group, Cancer Research UK Lung Cancer Centre of Excellence, University College London Cancer Institute, London, UK
James W. Holding	NA	NA	University College London Hospitals, London, UK
James Wilson	NA	NA	Department of Oncology, University College London Hospitals, London, UK
Jason F. Lester	NA	NA	Singleton Hospital, Swansea Bay University Health Board, Swansea, UK
Javier Herrero	NA	NA	Bill Lyons Informatics Centre, University College London Cancer Institute, London, UK
Jennifer Richards	NA	NA	University Hospital Southampton NHS Foundation Trust, Southampton, UK
Jie Min Lam	NA	NA	Cancer Research UK Lung Cancer Centre of Excellence, University College London Cancer Institute, London, UK; Cancer Metastasis Laboratory, University College London Cancer Institute, London, UK; Department of Oncology, University College London Hospitals, London, UK
Joan Riley	NA	NA	Cancer Research Centre, University of Leicester, Leicester, UK
John A. Hartley	NA	NA	University College London Cancer Institute, London, UK
Jonas Demeulemeester	NA	NA	Cancer Genomics Laboratory, The Francis Crick Institute, London, UK; Integrative Cancer Genomics Laboratory, Department of Oncology, KU Leuven, Leuven, Belgium; VIB ‚Äì KU Leuven Center for Cancer Biology, Leuven, Belgium
Jonathan Tugwood	NA	NA	Cancer Research UK Manchester Institute Cancer Biomarker Centre, University of Manchester, Manchester, UK; Cancer Research UK Lung Cancer Centre of Excellence, University of Manchester, Manchester, UK
Judit Kisistok	NA	NA	Department of Molecular Medicine, Aarhus University Hospital, Aarhus, Denmark; Department of Clinical Medicine, Aarhus University, Aarhus, Denmark; Bioinformatics Research Centre, Aarhus University, Aarhus, Denmark
Judith Cave	NA	NA	Department of Oncology, University Hospital Southampton NHS Foundation Trust, Southampton, UK
Juliette Novasio	NA	NA	Wythenshawe Hospital, Manchester University NHS Foundation Trust, Wythenshawe, UK
Junaid Choudhary	NA	NA	University College London Hospitals, London, UK
Karl S. Peggs	NA	NA	Department of Haematology, University College London Hospitals, London, UK; Cancer Immunology Unit, Research Department of Haematology, University College London Cancer Institute, London, UK
Kate Brown	NA	NA	The Christie NHS Foundation Trust, Manchester, UK
Kayalvizhi Selvaraju	NA	NA	University College London Cancer Institute, London, UK
Kayleigh Gilbert	NA	NA	The Whittington Hospital NHS Trust, London, UK
Keith M. Kerr	NA	NA	Department of Pathology, Aberdeen Royal Infirmary NHS Grampian, Aberdeen, UK; University of Aberdeen, Aberdeen, UK
Kendadai Rammohan	NA	NA	Wythenshawe Hospital, Manchester University NHS Foundation Trust, Wythenshawe, UK
Keng Ang	NA	NA	University Hospitals of Leicester NHS Trust, Leicester, UK
Kevin G. Blyth	NA	NA	School of Cancer Sciences, University of Glasgow, Glasgow, UK; Cancer Research UK Beatson Institute, Glasgow, UK; Queen Elizabeth University Hospital, Glasgow, UK
Kevin W. Ng	NA	NA	Retroviral Immunology Group, The Francis Crick Institute, London, UK
Kezhong Chen	NA	NA	University College London Cancer Institute, London, UK
Khalid AbdulJabbar	NA	NA	The Institute of Cancer Research, London, UK
Krupa Thakkar	NA	NA	Cancer Research UK Lung Cancer Centre of Excellence, University College London Cancer Institute, London, UK
Kunal Bhakhri	NA	NA	University College London Hospitals, London, UK
Leah Ensell	NA	NA	University College London Cancer Institute, London, UK
Leena Joseph	NA	NA	Wythenshawe Hospital, Manchester University NHS Foundation Trust, Wythenshawe, UK
Lily Robinson	NA	NA	Princess Alexandra Hospital, The Princess Alexandra Hospital NHS Trust, Harlow, UK
Lindsay Primrose	NA	NA	Cancer Research Centre, University of Leicester, Leicester, UK
Lydia Scarlett	NA	NA	University Hospital Southampton NHS Foundation Trust, Southampton, UK
Lyn Ambrose	NA	NA	Royal Brompton and Harefield Hospitals, Guy‚Äôs and St Thomas‚Äô NHS Foundation Trust, London, UK
Lynsey Priest	NA	NA	The Christie NHS Foundation Trust, Manchester, UK; Cancer Research UK Lung Cancer Centre of Excellence, University of Manchester, Manchester, UK
Madava Djearaman	NA	NA	University Hospital Birmingham NHS Foundation Trust, Birmingham, UK
Madeleine Hewish	NA	NA	Royal Surrey Hospital, Royal Surrey Hospitals NHS Foundation Trust, Guilford, UK; University of Surrey, Guilford, UK
Magali N. Taylor	NA	NA	Department of Radiology, University College London Hospitals, London, UK
Mansi Shah	NA	NA	University College London Cancer Institute, London, UK
Marco Scarci	NA	NA	University College London Hospitals, London, UK
Marcos Vasquez Duran	NA	NA	University College London Cancer Institute, London, UK
Maria Litovchenko	NA	NA	University College London Cancer Institute, London, UK
Mariana Werner Sunderland	NA	NA	Cancer Research UK Lung Cancer Centre of Excellence, University College London Cancer Institute, London, UK
Mark S. Hill	NA	NA	Cancer Evolution and Genome Instability Laboratory, The Francis Crick Institute, London, UK
Martin D. Forster	NA	NA	Cancer Research UK Lung Cancer Centre of Excellence, University College London Cancer Institute, London, UK; Department of Oncology, University College London Hospitals, London, UK
Martin Hayward	NA	NA	University College London Hospitals, London, UK
Mateo Sokac	NA	NA	Department of Molecular Medicine, Aarhus University Hospital, Aarhus, Denmark; Department of Clinical Medicine, Aarhus University, Aarhus, Denmark; Bioinformatics Research Centre, Aarhus University, Aarhus, Denmark
Mathew Carter	NA	NA	The Christie NHS Foundation Trust, Manchester, UK
Mathew Thomas	NA	NA	Golden Jubilee National Hospital, Clydebank, UK
Michael J. Shackcloth	NA	NA	Liverpool Heart and Chest Hospital, Liverpool, UK
Michelle Leung	NA	NA	Cancer Genome Evolution Research Group, Cancer Research UK Lung Cancer Centre of Excellence, University College London Cancer Institute, London, UK; Cancer Evolution and Genome Instability Laboratory, The Francis Crick Institute, London, UK; Cancer Research UK Lung Cancer Centre of Excellence, University College London Cancer Institute, London, UK
Mickael Escudero	NA	NA	The Francis Crick Institute, London, UK
Miklos Diossy	NA	NA	Danish Cancer Society Research Center, Copenhagen, Denmark; Computational Health Informatics Program, Boston Children's Hospital, Boston, MA, USA; Department of Physics of Complex Systems, ELTE E??tv??s Lor?°nd University, Budapest, Hungary
Miljana Taniƒá	NA	NA	Medical Genomics, University College London Cancer Institute, London, UK; Experimental Oncology, Institute for Oncology and Radiology of Serbia, Belgrade, Serbia
Mo Asif	NA	NA	Golden Jubilee National Hospital, Clydebank, UK
Mohamad Tufail	NA	NA	University Hospitals of Leicester NHS Trust, Leicester, UK
Mohammed Fiyaz Chowdhry	NA	NA	University Hospitals of Leicester NHS Trust, Leicester, UK
Mohammed Khalil	NA	NA	Aberdeen Royal Infirmary NHS Grampian, Aberdeen, UK
Molly Scotland	NA	NA	University Hospitals of Leicester NHS Trust, Leicester, UK
Mpho Malima	NA	NA	Royal Brompton and Harefield Hospitals, Guy‚Äôs and St Thomas‚Äô NHS Foundation Trust, London, UK
Nadia Fernandes	NA	NA	Royal Brompton and Harefield Hospitals, Guy‚Äôs and St Thomas‚Äô NHS Foundation Trust, London, UK
Neal Navani	NA	NA	Lungs for Living Research Centre, UCL Respiratory, University College London, London, UK; Department of Thoracic Medicine, University College London Hospitals, London, UK
Nicola Totten	NA	NA	Manchester Cancer Research Centre Biobank, Manchester, UK
Nicolai J Birkbak	NA	NA	Cancer Research UK Lung Cancer Centre of Excellence, University College London Cancer Institute, London, UK; Cancer Evolution and Genome Instability Laboratory, The Francis Crick Institute, London, UK; Department of Molecular Medicine, Aarhus University Hospital, Aarhus, Denmark; Department of Clinical Medicine, Aarhus University, Aarhus, Denmark; Bioinformatics Research Centre, Aarhus University…
Nicole Gower	NA	NA	Cancer Research UK & UCL Cancer Trials Centre, London, UK
Nikolaos Panagiotopoulos	NA	NA	University College London Hospitals, London, UK
Nikos Kostoulas	NA	NA	Golden Jubilee National Hospital, Clydebank, UK
Olaf Ansorge	NA	Sanger Institute, Oxford	NA
Olga Chervova	NA	NA	University College London Cancer Institute, London, UK
Papawadee Ingram	NA	NA	University Hospital Southampton NHS Foundation Trust, Southampton, UK
Pat Gorman	NA	NA	University College London Hospitals, London, UK
Paul Ashford	NA	NA	Institute of Structural and Molecular Biology, University College London, London, UK
Paul Bishop	NA	NA	Wythenshawe Hospital, Manchester University NHS Foundation Trust, Wythenshawe, UK
Paulo De Sousa	NA	NA	Royal Brompton and Harefield Hospitals, Guy‚Äôs and St Thomas‚Äô NHS Foundation Trust, London, UK
Peter Russell	NA	NA	Princess Alexandra Hospital, The Princess Alexandra Hospital NHS Trust, Harlow, UK
Philip Crosbie	NA	NA	Wythenshawe Hospital, Manchester University NHS Foundation Trust, Wythenshawe, UK; Division of Infection, Immunity and Respiratory Medicine, University of Manchester, Manchester, UK;Cancer Research UK Lung Cancer Centre of Excellence, University of Manchester, Manchester, UK
Philip Hobson	NA	NA	The Francis Crick Institute, London, UK
Pratibha Shah	NA	NA	Royal Brompton and Harefield Hospitals, Guy‚Äôs and St Thomas‚Äô NHS Foundation Trust, London, UK
Rachel Rosenthal	NA	NA	Cancer Evolution and Genome Instability Laboratory, The Francis Crick Institute, London, UK
Rajesh Shah	NA	NA	Wythenshawe Hospital, Manchester University NHS Foundation Trust, Wythenshawe, UK
Rebecca Boyles	NA	NA	University Hospitals of Leicester NHS Trust, Leicester, UK
Reena Khiroya	NA	NA	Department of Cellular Pathology, University College London Hospitals, London, UK
Richard Kevin Stone	NA	NA	Experimental Histopathology, The Francis Crick Institute, London, UK
Ricky M. Thakrar	NA	NA	Lungs for Living Research Centre, UCL Respiratory, University College London, London, UK; Department of Thoracic Medicine, University College London Hospitals, London, UK
Robert Bentham	NA	NA	Cancer Research UK Lung Cancer Centre of Excellence, University College London Cancer Institute, London, UK; Cancer Genome Evolution Research Group, Cancer Research UK Lung Cancer Centre of Excellence, University College London Cancer Institute, London, UK
Robert CM Stephens	NA	NA	University College London Hospitals, London, UK
Rocco Bilancia	NA	NA	Golden Jubilee National Hospital, Clydebank, UK
Roland F. Schwarz	NA	NA	Institute for Computational Cancer Biology, Center for Integrated Oncology (CIO), Cancer Research Center Cologne Essen (CCCE), Faculty of Medicine and University Hospital Cologne, University of Cologne, Germany; Berlin Institute for the Foundations of Learning and Data (BIFOLD), Berlin, Germany
Sadegh Saghafinia	NA	NA	Cancer Research UK Lung Cancer Centre of Excellence, University College London Cancer Institute, London, UK
Saioa Lopez	NA	NA	University College London Cancer Institute, London, UK
Sarah Booth	NA	NA	Royal Brompton and Harefield Hospitals, Guy‚Äôs and St Thomas‚Äô NHS Foundation Trust, London, UK
Sarah Danson	NA	NA	Sheffield Teaching Hospitals NHS Foundation Trust, Sheffield, UK
Sarah Rudman	Medical Oncology	GSTT	NA
Sean Dulloo	NA	NA	University of Leicester, Leicester, UK
Sean Smith	NA	NA	Cancer Research UK & UCL Cancer Trials Centre, London, UK
Serena Chee	NA	NA	University Hospital Southampton NHS Foundation Trust, Southampton, UK
Sharon Vanloo	NA	NA	Cancer Research UK Lung Cancer Centre of Excellence, University College London Cancer Institute, London, UK
Shirley Richardson	NA	NA	Aberdeen Royal Infirmary NHS Grampian, Aberdeen, UK
Silvia Austin	NA	NA	University Hospital Southampton NHS Foundation Trust, Southampton, UK
Silviu I Buderi	NA	NA	Royal Brompton and Harefield Hospitals, Guy‚Äôs and St Thomas‚Äô NHS Foundation Trust, London, UK
Simon Jordan	NA	NA	Royal Brompton and Harefield Hospitals, Guy‚Äôs and St Thomas‚Äô NHS Foundation Trust, London, UK
Sofina Begum	NA	NA	Royal Brompton and Harefield Hospitals, Guy‚Äôs and St Thomas‚Äô NHS Foundation Trust, London, UK
Sridhar Rathinam	NA	NA	University Hospitals of Leicester NHS Trust, Leicester, UK
Stefan Boeing	NA	NA	The Francis Crick Institute, London, UK
Steve Bandula	NA	NA	University College London Hospitals, London, UK
Stuart Moss	NA	NA	Wythenshawe Hospital, Manchester University NHS Foundation Trust, Wythenshawe, UK
Supreet Kaur Bola	NA	NA	University College London Cancer Institute, London, UK
Tamara Denner	NA	NA	The Francis Crick Institute, London, UK
Thanos P Mourikis	NA	NA	University College London Cancer Institute, London, UK
Tom L. Kaufmann	NA	NA	Berlin Institute for Medical Systems Biology, Max Delbr?ºck Center for Molecular Medicine in the Helmholtz Association (MDC), Berlin, Germany; Berlin Institute for the Foundations of Learning and Data (BIFOLD), Berlin, Germany
Tracey Cruickshank	NA	NA	Aberdeen Royal Infirmary NHS Grampian, Aberdeen, UK
Tristan Clark	NA	NA	University College London, London, UK
Victoria Spanswick	NA	NA	University College London Cancer Institute, London, UK
Vijay Joshi	NA	NA	Wythenshawe Hospital, Manchester University NHS Foundation Trust, Wythenshawe, UK
Wei-Ting Lu	NA	NA	The Francis Crick Institute, London, UK
Xiaoxi Pan	NA	NA	The Institute of Cancer Research, London, UK
Yin Wu	NA	NA	University College London Cancer Institute, London, UK
Yinyin Yuan	NA	NA	The University of Texas MD Anderson Cancer Center, Houston, Texas, USA
Yutaka Naito	NA	NA	The Francis Crick Institute, London, UK
Zoe Ramsden	NA	NA	The Francis Crick Institute, London, UK
Zoltan Szallasi	NA	NA	Danish Cancer Society Research Center, Copenhagen, Denmark; Computational Health Informatics Program, Boston Children's Hospital, Boston, MA, USA; Department of Bioinformatics, Semmelweis University, Budapest, Hungary
Angela Dwornik		University College London Cancer Institute, London, UK
Gerald Langman	Pathology	Heart of England NHS Foundation Trust, Birmingham
Helen Shackleford	Research Nurse	Heart of England NHS Foundation Trust, Birmingham
Aya Osman	Research	Heart of England NHS Foundation Trust, Birmingham
Babu Naidu	PI	Heart of England NHS Foundation Trust, Birmingham
Kerry Bowles	Mortuary staff	UCLH
Charlotte Grieco	Research Fellow	RMH
Mo Linh Le	Research Fellow	RMH
Paolo Davide D'Arienzo	Research Fellow	RMH, Crick
Emma Turay	Senior Clinical Trial Coordinator	RMH

## Sheet: S. Table 2
S. Table 2: Sample database used for the study for Panel, Exome and RNASeq samples
LongSampleID	AnatomicalLocation	LaviniaRawID	SimpleID	Sample.Name	Sample.Type	Patient.ID	Capture.Library
GL	Blood	B	B1	R_R_CRUKP2986_B1d2	DNA	CRUKP2986	Melanoma Panel v2
Blood	Blood	B	B1	R_CRUKP2986_B1	DNA	CRUKP2986	SureSelectXT Human All Exon v5
N_LI_46	normal liver	N1-R46	N1	R_R_CRUKP2986_N1-R46t2	RNA	CRUKP2986	RNA
N48	NA	N48	N48	R_CRUKP2986_N48	DNA	CRUKP2986	SureSelectXT Human All Exon v5
PR_1_R1d1	primary- homogenised	R_CRUKP2986_TB54d1_v	TB54_v	R_R_CRUKP2986_TB54d1_v	DNA	CRUKP2986	SureSelectXT Human All Exon v5
LNa_1_R1d1	Lymph nodes- homogenised	R_CRUKP2986_FFV13d1	FFV13	R_R_CRUKP2986_FFV13d1	DNA	CRUKP2986	SureSelectXT Human All Exon v5
PV_1_R1d1	paravertebral T12	M1	M1	R_R_CRUKP2986_M1d1	DNA	CRUKP2986	Melanoma Panel v2
PV_1_R1d1	paravertebral T12	M1	M1	R_CRUKP2986_M1	DNA	CRUKP2986	SureSelectXT Human All Exon v5
PV_1_R1d1	paravertebral T12	M1	M1	R_CRUKP2986_M1	RNA	CRUKP2986	RNA
PV_1_R2d1	paravertebral T12	M2	M2	R_R_CRUKP2986_M2d1	DNA	CRUKP2986	Melanoma Panel v2
PV_1_R2d1	paravertebral T12	M2	M2	R_CRUKP2986_M2	DNA	CRUKP2986	SureSelectXT Human All Exon v5
PV_1_R2d1	paravertebral T12	M2	M2	R_CRUKP2986_M2	RNA	CRUKP2986	RNA
PVT_3	Paravertebral	CRUKP2986_MT_PVT_3	M3	R_R_CRUKP2986_M3d1	DNA	CRUKP2986	Melanoma Panel v2
PV_1_R4d1	paravertebral T12	M4	M4	R_R_CRUKP2986_M4d1	DNA	CRUKP2986	Melanoma Panel v2
PV_1_R4d1	paravertebral T12	M4	M4	R_CRUKP2986_M4	DNA	CRUKP2986	SureSelectXT Human All Exon v5
PV_1_R4d1	paravertebral T12	M4	M4	R_CRUKP2986_M4	RNA	CRUKP2986	RNA
ST_1_R1d1	right loin soft tissue	M5	M5	R_R_CRUKP2986_M5d1	DNA	CRUKP2986	Melanoma Panel v2
ST_1_R1d1	right loin soft tissue	M5	M5	R_CRUKP2986_M5	DNA	CRUKP2986	SureSelectXT Human All Exon v5
ST_1_R1d1	right loin soft tissue	M5	M5	R_CRUKP2986_M5	RNA	CRUKP2986	RNA
ST_6	RIGHT LOIN SOFT TISSUE	CRUKP2986_MT_ST_6	M6	R_R_CRUKP2986_M6d1	DNA	CRUKP2986	Melanoma Panel v2
ST_1_R3d1	right loin soft tissue	M7	M7	R_R_CRUKP2986_M7d1	DNA	CRUKP2986	Melanoma Panel v2
ST_1_R3d1	right loin soft tissue	M7	M7	R_CRUKP2986_M7	DNA	CRUKP2986	SureSelectXT Human All Exon v5
ST_1_R3d1	right loin soft tissue	M7	M7	R_CRUKP2986_M7	RNA	CRUKP2986	RNA
ST_8	RIGHT LOIN SOFT TISSUE	CRUKP2986_MT_ST_8	M8	R_R_CRUKP2986_M8d1	DNA	CRUKP2986	Melanoma Panel v2
ST_1_R5d1	right loin soft tissue	M9	M9	R_R_CRUKP2986_M9d1	DNA	CRUKP2986	Melanoma Panel v2
ST_1_R5d1	right loin soft tissue	M9	M9	R_CRUKP2986_M9	DNA	CRUKP2986	SureSelectXT Human All Exon v5
ST_1_R5d1	right loin soft tissue	M9	M9	R_CRUKP2986_M9	RNA	CRUKP2986	RNA
ST_10	RIGHT LOIN SOFT TISSUE	CRUKP2986_MT_ST_10	M10	R_R_CRUKP2986_M10d1	DNA	CRUKP2986	Melanoma Panel v2
ST_12	RIGHT LOIN SOFT TISSUE	CRUKP2986_MT_ST_12	M12	R_R_CRUKP2986_M12d1	DNA	CRUKP2986	Melanoma Panel v2
SC_1_R1d1	CRUKP2986_MT_SC_14 122587 Right Abdomen Subcutaneo	M13	M13	R_R_CRUKP2986_M13d1	DNA	CRUKP2986	Melanoma Panel v2
SC_1_R1d1	right abdomen subcutaneous	M13	M13	R_CRUKP2986_M13	DNA	CRUKP2986	SureSelectXT Human All Exon v5
SC_1_R1d1	right abdomen subcutaneous	M13	M13	R_CRUKP2986_M13	RNA	CRUKP2986	RNA
SC_14	Right Abdomen Subcutaneo	CRUKP2986_MT_SC_14	M14	R_R_CRUKP2986_M14d1	DNA	CRUKP2986	Melanoma Panel v2
SC_15	Right Abdomen Subcutaneo	CRUKP2986_MT_SC_15	M15	R_R_CRUKP2986_M15d1	DNA	CRUKP2986	Melanoma Panel v2
LN_1_R1d1	right internal illiac	M16	M16	R_R_CRUKP2986_M16d1	DNA	CRUKP2986	Melanoma Panel v2
LN_1_R1d1	right internal illiac	M16	M16	R_CRUKP2986_M16	DNA	CRUKP2986	SureSelectXT Human All Exon v5
LN_1_R1d1	right internal illiac	M16	M16	R_CRUKP2986_M16	RNA	CRUKP2986	RNA
LN_17	Right Internal Iliac Lym	CRUKP2986_MT_LN_17	M17	R_R_CRUKP2986_M17d1	DNA	CRUKP2986	Melanoma Panel v2
LN_1_R3d1	right internal illiac	M18	M18	R_R_CRUKP2986_M18d1	DNA	CRUKP2986	Melanoma Panel v2
LN_1_R3d1	right internal illiac	M18	M18	R_CRUKP2986_M18	DNA	CRUKP2986	SureSelectXT Human All Exon v5
LN_1_R3d1	right internal illiac	M18	M18	R_CRUKP2986_M18	RNA	CRUKP2986	RNA
ST_19	RIGHT LOIN SOFT TISSUE	CRUKP2986_MT_ST_19	M19	R_R_CRUKP2986_M19d1	DNA	CRUKP2986	Melanoma Panel v2
ST_2_R2d1	right groin soft tissue	M20	M20	R_R_CRUKP2986_M20d1	DNA	CRUKP2986	Melanoma Panel v2
ST_2_R2d1	right groin soft tissue	M20	M20	R_CRUKP2986_M20	DNA	CRUKP2986	SureSelectXT Human All Exon v5
ST_2_R2d1	right groin soft tissue	M20	M20	R_CRUKP2986_M20	RNA	CRUKP2986	RNA
ST_22	RIGHT LOIN SOFT TISSUE	CRUKP2986_MT_ST_22	M22	R_R_CRUKP2986_M22d1	DNA	CRUKP2986	Melanoma Panel v2
ST_4_R1d1	right groin soft tissue	M23	M23	R_R_CRUKP2986_M23d1	DNA	CRUKP2986	Melanoma Panel v2
ST_4_R1d1	right groin soft tissue	M23	M23	R_CRUKP2986_M23	DNA	CRUKP2986	SureSelectXT Human All Exon v5
ST_4_R1d1	right groin soft tissue	M23	M23	R_CRUKP2986_M23	RNA	CRUKP2986	RNA
LN_2_R1d1	right inguinal lymph node	M24	M24	R_R_CRUKP2986_M24d1	DNA	CRUKP2986	Melanoma Panel v2
LN_2_R1d1	right inguinal lymph node	M24	M24	R_CRUKP2986_M24	DNA	CRUKP2986	SureSelectXT Human All Exon v5
LN_2_R1d1	right inguinal lymph node	M24	M24	R_CRUKP2986_M24	RNA	CRUKP2986	RNA
LN_25	Right Inguinal Canal Ly	CRUKP2986_MT_LN_25	M25	R_R_CRUKP2986_M25d1	DNA	CRUKP2986	Melanoma Panel v2
LN_27	Right Inguinal Canal Ly	CRUKP2986_MT_LN_27	M27	R_R_CRUKP2986_M27d1	DNA	CRUKP2986	Melanoma Panel v2
LN_6_R1d1	right inguinal lymph node	M28	M28	R_R_CRUKP2986_M28d1	DNA	CRUKP2986	Melanoma Panel v2
LN_6_R1d1	right inguinal lymph node	M28	M28	R_CRUKP2986_M28	DNA	CRUKP2986	SureSelectXT Human All Exon v5
LN_6_R1d1	right inguinal lymph node	M28	M28	R_CRUKP2986_M28	RNA	CRUKP2986	RNA
ST_5_R1d1	pelvic mass soft tissue	M29	M29	R_R_CRUKP2986_M29d1	DNA	CRUKP2986	Melanoma Panel v2
ST_5_R1d1	pelvic mass soft tissue	M29	M29	R_CRUKP2986_M29	DNA	CRUKP2986	SureSelectXT Human All Exon v5
ST_5_R1d1	pelvic mass soft tissue	M29	M29	R_CRUKP2986_M29	RNA	CRUKP2986	RNA
ST_5_R2d1	pelvic mass soft tissue	M30	M30	R_R_CRUKP2986_M30d2	DNA	CRUKP2986	Melanoma Panel v2
ST_5_R2d1	pelvic mass soft tissue	M30	M30	R_CRUKP2986_M30	DNA	CRUKP2986	SureSelectXT Human All Exon v5
ST_5_R2d1	pelvic mass soft tissue	M30	M30	R_CRUKP2986_M30	RNA	CRUKP2986	RNA
ST_31	pelvic mass soft tissue	CRUKP2986_MT_ST_31	M31	R_R_CRUKP2986_M31d1	DNA	CRUKP2986	Melanoma Panel v2
ST_5_R4d1	pelvic mass soft tissue	M32	M32	R_R_CRUKP2986_M32d1	DNA	CRUKP2986	Melanoma Panel v2
ST_5_R4d1	pelvic mass soft tissue	M32	M32	R_CRUKP2986_M32	DNA	CRUKP2986	SureSelectXT Human All Exon v5
ST_5_R4d1	pelvic mass soft tissue	M32	M32	R_CRUKP2986_M32	RNA	CRUKP2986	RNA
ST_33	pelvic mass soft tissue	CRUKP2986_MT_ST_33	M33	R_R_CRUKP2986_M33d1	DNA	CRUKP2986	Melanoma Panel v2
LN_7_R1d1	para-aortic lymph node	M34	M34	R_R_CRUKP2986_M34d1	DNA	CRUKP2986	Melanoma Panel v2
LN_7_R1d1	para-aortic lymph node	M34	M34	R_CRUKP2986_M34	DNA	CRUKP2986	SureSelectXT Human All Exon v5
LN_7_R1d1	para-aortic lymph node	M34	M34	R_CRUKP2986_M34	RNA	CRUKP2986	RNA
LI_1_R1d1	liver	M35	M35	R_R_CRUKP2986_M35d1	DNA	CRUKP2986	Melanoma Panel v2
LI_1_R1d1	liver	M35	M35	R_CRUKP2986_M35	DNA	CRUKP2986	SureSelectXT Human All Exon v5
LI_1_R1d1	liver	M35	M35	R_R_CRUKP2986_M35t1	RNA	CRUKP2986	RNA
LI_36	Liver	CRUKP2986_MT_LI_36	M36	R_R_CRUKP2986_M36d1	DNA	CRUKP2986	Melanoma Panel v2
LI_3_R1d1	liver	M37	M37	R_R_CRUKP2986_M37d1	DNA	CRUKP2986	Melanoma Panel v2
LI_3_R1d1	liver	M37	M37	R_CRUKP2986_M37	DNA	CRUKP2986	SureSelectXT Human All Exon v5
LI_3_R1d1	liver	M37	M37	R_CRUKP2986_M37	RNA	CRUKP2986	RNA
ST_9_R1d1	supra right renal soft tissue	M38	M38	R_R_CRUKP2986_M38d1	DNA	CRUKP2986	Melanoma Panel v2
ST_9_R1d1	supra right renal soft tissue	M38	M38	R_CRUKP2986_M38	DNA	CRUKP2986	SureSelectXT Human All Exon v5
ST_9_R1d1	supra right renal soft tissue	M38	M38	R_CRUKP2986_M38	RNA	CRUKP2986	RNA
ST_9_R5d1	supra LEFT renal soft tissue	M42	M42	R_R_CRUKP2986_M42d1	DNA	CRUKP2986	Melanoma Panel v2
ST_9_R5d1	supra LEFT renal soft tissue	M42	M42	R_CRUKP2986_M42	DNA	CRUKP2986	SureSelectXT Human All Exon v5
ST_9_R5d1	supra left renal soft tissue	M42	M42	R_CRUKP2986_M42	RNA	CRUKP2986	RNA
ST_9_R6d1	supra LEFT renal soft tissue	M43	M43	R_R_CRUKP2986_M43d1	DNA	CRUKP2986	Melanoma Panel v2
MT_ST_43	Supra-Renal Soft Tissue	M43	M43	R_CRUKP2986_M43_MT_ST_43	DNA	CRUKP2986	SureSelectXT Human All Exon v5
BO_45	Bone	CRUKP2986_MT_BO_45	M45	R_R_CRUKP2986_M45d1	DNA	CRUKP2986	Melanoma Panel v2
GL	NA	B1d2	B1	R_CRUKP1842_B1d2	DNA	CRUKP1842	Melanoma Panel v2
GL	NA	B1d2	B1	R_CRUKP1842_B1d2	DNA	CRUKP1842	Melanoma Panel v2
GL	NA	B1d2	B1	R_CRUKP1842_B1d2	DNA	CRUKP1842	Melanoma Panel v3
GL	Blood	B1d2	B1	R_CRUKP1842_B1d2	DNA	CRUKP1842	SureSelectXT Human All Exon v5
GL	Blood	GLd1	B1	R_CRUKP1842_GLd1	DNA	CRUKP1842	SureSelectXT Human All Exon v5
N_BR_1	normal brain (potentially involved)	N1_MN_BR_R1	N1	R_CRUKP1842_N1_MN_BR_R1t2	RNA	CRUKP1842	RNA
N_LU_1	normal rigth lower lobe lung	N4_MN_LU_R1	N4	R_CRUKP1842_N4_MN_LU_R1t2	RNA	CRUKP1842	RNA
LI_1_R1d1	liver core (not washed)	R_CRUKP1842_CB1FFP2	CB1	R_CRUKP1842_CB1FFP2	DNA	CRUKP1842	SureSelectXT Human All Exon v5
LI_1_R1d1w	liver core WASHED	CB1wDN1	CB1	R_CRUKP1842_CB1wDN1	DNA	CRUKP1842	SureSelectXT Human All Exon v5
LI_1_R2d1w	liver core WASHED	CB2wDN1	CB2	R_CRUKP1842_CB2wDN1	DNA	CRUKP1842	SureSelectXT Human All Exon v5
PR_1_R1d1	skin	R5.R1.FF1d1	R5_R1_FF1	R_CRUKP1842_R5_R1_FF1d1	DNA	CRUKP1842	SureSelectXT Human All Exon v5
PR_1_R1d1w	skin WASHED	R5.R1.FF1wDN1	R5_R1_FF1	R_CRUKP1842_R5_R1_FF1wDN1	DNA	CRUKP1842	SureSelectXT Human All Exon v5
PR_1_R2d1w	skin WASHED	R5.R2.FF2wDN1	R5_R2_FF2	R_CRUKP1842_R5_R2_FF2wDN1	DNA	CRUKP1842	SureSelectXT Human All Exon v5
BR-R1	Intraparenchymal	M1-MT-BR-R1d1	M1	R_CRUKP1842_M1-MT-BR-R1d1	DNA	CRUKP1842	SureSelectXT Human All Exon v5
BR_2_R1d1	Parietal	M2-MT-BR-R2d1	M2	R_CRUKP1842_M2_MT_BR_R2d2	DNA	CRUKP1842	Melanoma Panel v2
BR_2_R1d1	Parietal	M2-MT-BR-R2d1	M2	R_CRUKP1842_M2_MT_BR_R2wDN2	DNA	CRUKP1842	Melanoma Panel v2
BR-R2	Parietal	M2-MT-BR-R2d1	M2	R_CRUKP1842_M2-MT-BR-R2d1	DNA	CRUKP1842	SureSelectXT Human All Exon v5
BR-R3	Temporal	M3-MT-BR-R3d1	M3	R_CRUKP1842_M3-MT-BR-R3d1	DNA	CRUKP1842	SureSelectXT Human All Exon v5
BR_4_R1d1	ventricle	M4-MT-BR-R4d1	M4	R_CRUKP1842_M4_MT_BR_R4d2	DNA	CRUKP1842	Melanoma Panel v2
BR_4_R1d1	ventricle	M4-MT-BR-R4d1	M4	R_CRUKP1842_M4_MT_BR_R4wDN2	DNA	CRUKP1842	Melanoma Panel v2
BR-R4	ventricle	M4-MT-BR-R4d1	M4	R_CRUKP1842_M4-MT-BR-R4d1	DNA	CRUKP1842	SureSelectXT Human All Exon v5
BR_4_R1d1	brain ventricle	M4-MT-BR-R4d1	M4	R_CRUKP1842_M4_MT_BR_R4t1	RNA	CRUKP1842	RNA
BR_5_R1d1	leptomeningeal	M5-MT-BR-R5d1	M5	R_CRUKP1842_M5_MT_BR_R5d2	DNA	CRUKP1842	Melanoma Panel v2
BR_5_R1d1	leptomeningeal	M5-MT-BR-R5d1	M5	R_CRUKP1842_M5_MT_BR_R5wDN2	DNA	CRUKP1842	Melanoma Panel v2
BR-R5	leptomeningeal	M5-MT-BR-R5d1	M5	R_CRUKP1842_M5-MT-BR-R5d1	DNA	CRUKP1842	SureSelectXT Human All Exon v5
BR_5_R1d1	leptomeningeal brain	M5-MT-BR-R5d1	M5	R_CRUKP1842_M5_MT_BR_R5t1	RNA	CRUKP1842	RNA
BR_6_R1d1	frontal	M6-MT-BR-R6d1	M6	R_CRUKP1842_M6_MT_BR_R6d2	DNA	CRUKP1842	Melanoma Panel v2
BR_6_R1d1	frontal	M6-MT-BR-R6d1	M6	R_CRUKP1842_M6_MT_BR_R6wDN2	DNA	CRUKP1842	Melanoma Panel v2
BR-R6	frontal	M6-MT-BR-R6d1	M6	R_CRUKP1842_M6-MT-BR-R6d1	DNA	CRUKP1842	SureSelectXT Human All Exon v5
BR_7_R1d1	parietal	M7-MT-BR-R7d1	M7	R_CRUKP1842_M7_MT_BR_R7d2	DNA	CRUKP1842	Melanoma Panel v2
BR_7_R1d1	parietal	M7-MT-BR-R7d1	M7	R_CRUKP1842_M7_MT_BR_R7wDN2	DNA	CRUKP1842	Melanoma Panel v2
BR-R7	parietal	M7-MT-BR-R7d1	M7	R_CRUKP1842_M7-MT-BR-R7d1	DNA	CRUKP1842	SureSelectXT Human All Exon v5
BR_7_R1d1	parietal brain	M7-MT-BR-R7d1	M7	R_CRUKP1842_M7_MT_BR_R7t1	RNA	CRUKP1842	RNA
BR_8_R1d1	occipital	M8-MT-BR-R8d1	M8	R_CRUKP1842_M8_MT_BR_R8wDN2	DNA	CRUKP1842	Melanoma Panel v2
BR-R8	occipital	M8-MT-BR-R8d1	M8	R_CRUKP1842_M8-MT-BR-R8d1	DNA	CRUKP1842	SureSelectXT Human All Exon v5
BR_8_R1d1	occipital brain	M8-MT-BR-R8d1	M8	R_CRUKP1842_M8_MT_BR_R8t1	RNA	CRUKP1842	RNA
BR_12_R1d1	leptomeningeal	M10-MT-BR-R12d1	M10	R_CRUKP1842_M10_MT_BR_R12d2	DNA	CRUKP1842	Melanoma Panel v2
BR_12_R1d1	leptomeningeal	M10-MT-BR-R12d1	M10	R_CRUKP1842_M10_MT_BR_R12wDN2	DNA	CRUKP1842	Melanoma Panel v2
BR-R12	leptomeningeal	M10-MT-BR-R12d1	M10	R_CRUKP1842_M10-MT-BR-R12d1	DNA	CRUKP1842	SureSelectXT Human All Exon v5
BR_12_R1d1	leptomeningeal brain	M10-MT-BR-R12d1	M10	R_CRUKP1842_M10_MT_BR_R12t1	RNA	CRUKP1842	RNA
BR_13_R1d1	leptomeningeal	M11-MT-BR-R13d1	M11	R_CRUKP1842_M11_MT_BR_R13d2	DNA	CRUKP1842	Melanoma Panel v2
BR_13_R1d1	leptomeningeal	M11-MT-BR-R13d1	M11	R_CRUKP1842_M11_MT_BR_R13wDN2	DNA	CRUKP1842	Melanoma Panel v2
BR-R13	leptomeningeal	M11-MT-BR-R13d1	M11	R_CRUKP1842_M11-MT-BR-R13d1	DNA	CRUKP1842	SureSelectXT Human All Exon v5
BR_13_R1d1	leptomeningeal brain	M11-MT-BR-R13d1	M11	R_CRUKP1842_M11_MT_BR_R13t1	RNA	CRUKP1842	RNA
BR-R14	Meningeal	M12-MT-BR-R14d1	M12	R_CRUKP1842_M12-MT-BR-R14d1	DNA	CRUKP1842	SureSelectXT Human All Exon v5
BR_16_R1d1	ventricle	M13-MT-BR-R16d1	M13	R_CRUKP1842_M13_MT_BR_R16d2	DNA	CRUKP1842	Melanoma Panel v2
BR_16_R1d1	ventricle	M13-MT-BR-R16d1	M13	R_CRUKP1842_M13_MT_BR_R16wDN2	DNA	CRUKP1842	Melanoma Panel v2
BR-R16	ventricle	M13-MT-BR-R16d1	M13	R_CRUKP1842_M13-MT-BR-R16d1	DNA	CRUKP1842	SureSelectXT Human All Exon v5
LU_1_R1d1	RLL Tumour 1	M17-MT-LU-R1d1	M17	R_CRUKP1842_M17_MT_LU_R1d2	DNA	CRUKP1842	Melanoma Panel v2
LU_1_R1d1	RLL Tumour 1	M17-MT-LU-R1d1	M17	R_CRUKP1842_M17_MT_LU_R1wDN2	DNA	CRUKP1842	Melanoma Panel v2
LU-R1	RLL Tumour 1	M17-MT-LU-R1d1	M17	R_CRUKP1842_M17-MT-LU-R1d1	DNA	CRUKP1842	SureSelectXT Human All Exon v5
LU_1_R2d1	RLL Tumour 1	M18-MT-LU-R2d1	M18	R_CRUKP1842_M18_MT_LU_R2d2	DNA	CRUKP1842	Melanoma Panel v2
LU_1_R2d1	RLL Tumour 1	M18-MT-LU-R2d1	M18	R_CRUKP1842_M18_MT_LU_R2wDN2	DNA	CRUKP1842	Melanoma Panel v2
LU_1_R2d1	RLL Tumour 1	M18-MT-LU-R2d1	M18	R_CRUKP1842_M18_MT_LU_R2wDN2	DNA	CRUKP1842	Melanoma Panel v2
LU_1_R2d1	RLL Tumour 1	M18-MT-LU-R2d1	M18	R_CRUKP1842_M18_MT_LU_R2wDN2	DNA	CRUKP1842	Melanoma Panel v3
LU-R2	RLL Tumour 1	M18-MT-LU-R2d1	M18	R_CRUKP1842_M18-MT-LU-R2d1	DNA	CRUKP1842	SureSelectXT Human All Exon v5
LU_1_R2d1	rigth lower lobe lung T1	M18-MT-LU-R2d1	M18	R_CRUKP1842_M18_MT_LU_R2t1	RNA	CRUKP1842	RNA
LI_2_R2d1	liver Tumour 2	M19-MT-LI-R5d1	M19	R_CRUKP1842_M19_MT_LI_R5d2	DNA	CRUKP1842	Melanoma Panel v2
LI_2_R2d1	liver Tumour 2	M19-MT-LI-R5d1	M19	R_CRUKP1842_M19_MT_LI_R5wDN2	DNA	CRUKP1842	Melanoma Panel v2
LI-R5	liver Tumour 2	M19-MT-LI-R5d1	M19	R_CRUKP1842_M19-MT-LI-R5d1	DNA	CRUKP1842	SureSelectXT Human All Exon v5
R_CRUKP1842_M23_MT_LI_R9	RL	MT_LI_R9	M23	R_CRUKP1842_M23_MT_LI_R9d2	DNA	CRUKP1842	Melanoma Panel v2
R_CRUKP1842_M23_MT_LI_R9	RL	MT_LI_R9	M23	R_CRUKP1842_M23_MT_LI_R9wDN2	DNA	CRUKP1842	Melanoma Panel v2
GL	NA	B1d1	B1	R_CRUKP6746_B1d1	DNA	CRUKP6746	Melanoma Panel v2
GL	NA	B1d1	B1	R_CRUKP6746_B1d1	DNA	CRUKP6746	SureSelectXT Human All Exon v5
GL	NA	B1d1	B1	R_CRUKP6746_B1d1	DNA	CRUKP6746	SureSelectXT Human All Exon v5
N_BR_1	normal brain	N24	N24	R_CRUKP6746_N24t1	RNA	CRUKP6746	RNA
CSF_d1	cerebrospinal fluid cell block	CSC1d1	CSC1	R_CRUKP6746_CSC1d1	DNA	CRUKP6746	Melanoma Panel v2
ST_1_R1d1	soft tissue superior sternal deposit (superior biopsy	M1d1	M1	R_CRUKP6746_M1d1	DNA	CRUKP6746	Melanoma Panel v2
ST_1_R1d1	soft tissue superior sternal deposit (superior biopsy	M1d1	M1	R_CRUKP6746_M1d1		CRUKP6746	SureSelectXT Human All Exon v5
ST_1_R1d1	soft tissue superior sternal deposit (superior biopsy)	M1d1	M1	R_CRUKP6746_M1t1	RNA	CRUKP6746	RNA
ST_1_R2d1	soft tissue superior sternal deposit (inferior biopsy)	M2d1	M2	R_CRUKP6746_M2d1	DNA	CRUKP6746	Melanoma Panel v2
ST_1_R2d1	soft tissue superior sternal deposit (inferior biopsy)	M2d1	M2	R_CRUKP6746_M2d1		CRUKP6746	SureSelectXT Human All Exon v5
ST_1_R2d1	soft tissue superior sternal deposit (inferior biopsy)	M2d1	M2	R_CRUKP6746_M2t1	RNA	CRUKP6746	RNA
ST_2_R1d1	soft tissue inferior sternal deposit	M3d1	M3	R_CRUKP6746_M3d1	DNA	CRUKP6746	Melanoma Panel v2
ST_2_R1d1	soft tissue inferior sternal deposit	M3d1	M3	R_CRUKP6746_M3d1		CRUKP6746	SureSelectXT Human All Exon v5
ST_2_R1d1	soft tissue inferior sternal deposit	M3d1	M3	R_CRUKP6746_M3t1	RNA	CRUKP6746	RNA
BR_1_R1d1	brain (right frontal lobe)	M4d1	M4	R_CRUKP6746_M4d1	DNA	CRUKP6746	Melanoma Panel v2
BR_1_R1d1	brain (right frontal lobe)	M4d1	M4	R_CRUKP6746_M4d1		CRUKP6746	SureSelectXT Human All Exon v5
BR_1_R1d1	brain (right frontal lobe)	M4d1	M4	R_CRUKP6746_M4t1	RNA	CRUKP6746	RNA
BR_2_R1d1	brain (right frontal - parietal)	M5d1	M5	R_CRUKP6746_M5d1	DNA	CRUKP6746	Melanoma Panel v2
BR_2_R1d1	brain (right frontal - parietal)	M5d1	M5	R_CRUKP6746_M5d1		CRUKP6746	SureSelectXT Human All Exon v5
BR_2_R1d1	brain (right frontal - parietal)	M5d1	M5	R_CRUKP6746_M5t1	RNA	CRUKP6746	RNA
BR_3_R1d1	brain (right occipital)	M6d1	M6	R_CRUKP6746_M6d1	DNA	CRUKP6746	Melanoma Panel v2
BR_4_R1d1	brain (right occipital)	M7d1	M7	R_CRUKP6746_M7d1	DNA	CRUKP6746	Melanoma Panel v2
BO_1_R1d1	bone (thoracic spine)	M9d1	M9	R_CRUKP6746_M9d1	DNA	CRUKP6746	Melanoma Panel v2
GL	NA	B1d1	B1	R_CRUKP5107_B1d1	DNA	CRUKP5107	Melanoma Panel v2
GL	NA	B1d1	B1	R_CRUKP5107_B1d1	DNA	CRUKP5107	SureSelectXT Human All Exon v5
GL	NA	R_CRUKP5107_B1d2	B1	R_CRUKP5107_B1d2	DNA	CRUKP5107	SureSelectXT Human All Exon v5
N_LU_1	normal right lung	N3	N3	R_CRUKP5107_N3t1	RNA	CRUKP5107	RNA
N_MC_1	normal myocardium left ventrical	N5	N5	R_CRUKP5107_N5t1	RNA	CRUKP5107	RNA
N_BR_1	normal brain	N13	N13	R_CRUKP5107_N13t1	RNA	CRUKP5107	RNA
N_LI_1	normal liver	N14d1	N14	R_CRUKP5107_N14t1	RNA	CRUKP5107	RNA
LUa_1_d1	lung core biopsy at diagnosis of St IV	R_CRUKP5107_TB1FFP1	TB1FFP1	R_MX082_TB1FFP1	DNA	CRUKP5107	SureSelectXT Human All Exon v5
M_ST_1	Left chest wall anterior to rib	R_CRUKP5107_TS1-M1	M1	R_CRUKP5107_M1d1	DNA	CRUKP5107	Melanoma Panel v2
ST_1_R2d1	left chest wall (anterior to rib)	M2d1	M2	R_CRUKP5107_M2d1	DNA	CRUKP5107	Melanoma Panel v2
ST_1_R3d1	left chest wall (anterior to rib)	M3d1	M3	R_CRUKP5107_M3d1	DNA	CRUKP5107	Melanoma Panel v2
ST_1_R3d1	left chest wall (anterior to rib)	M3d1	M3	R_CRUKP5107_M3d1		CRUKP5107	SureSelectXT Human All Exon v5
ST_1_R3d1	left chest wall soft tissue (anterior to rib)	M3d1	M3	R_CRUKP5107_M3t1	RNA	CRUKP5107	RNA
ME_1_R1d1	mesenteric nodule	M6d1	M6	R_CRUKP5107_M6d1	DNA	CRUKP5107	Melanoma Panel v2
SB_1_R1d1	small bowel nodule	M7d1	M7	R_CRUKP5107_M7d1	DNA	CRUKP5107	Melanoma Panel v2
ST_2_R1d1	left chest wall (left axila mass)	M8d1	M8	R_CRUKP5107_M8d1	DNA	CRUKP5107	Melanoma Panel v2
ST_2_R2d1	left chest wall (left axila mass)	M9d1	M9	R_CRUKP5107_M9d1	DNA	CRUKP5107	Melanoma Panel v2
ST_2_R2d1	left chest wall (left axila mass)	M9d1	M9	R_CRUKP5107_M9d1		CRUKP5107	SureSelectXT Human All Exon v5
ST_2_R2d1	left chest wall soft tissue (left axila mass)	M9d1	M9	R_CRUKP5107_M9t1	RNA	CRUKP5107	RNA
ST_2_R3d1	left chest wall (left axila mass)	M10d1	M10	R_CRUKP5107_M10d1	DNA	CRUKP5107	Melanoma Panel v2
ST_2_R4d1	left chest wall (left axila mass)	M11d1	M11	R_CRUKP5107_M11d1	DNA	CRUKP5107	Melanoma Panel v2
ST_2_R4d1	left chest wall (left axila mass)	M11d1	M11	R_CRUKP5107_M11d1		CRUKP5107	SureSelectXT Human All Exon v5
ST_2_R4d1	left chest wall (left axila mass)	M11d1	M11	R_CRUKP5107_M11t1	RNA	CRUKP5107	RNA
LU_1_R1d1	right lower lobe lung	M12d1	M12	R_CRUKP5107_M12d1	DNA	CRUKP5107	Melanoma Panel v2
ST_4_R1d1	anterior mediastinum	M13d1	M13	R_CRUKP5107_M13d1	DNA	CRUKP5107	Melanoma Panel v2
LU_2_R1d1	left upper lobe lung	M14d1	M14	R_CRUKP5107_M14d1	DNA	CRUKP5107	Melanoma Panel v2
LU_2_R1d1	left upper lobe lung	M14d1	M14	R_CRUKP5107_M14d1		CRUKP5107	SureSelectXT Human All Exon v5
LU_2_R1d1	left upper lobe lung	M14d1	M14	R_CRUKP5107_M14t1	RNA	CRUKP5107	RNA
ST_4_R2d1	anterior mediastinum	M15d1	M15	R_CRUKP5107_M15d1	DNA	CRUKP5107	Melanoma Panel v2
ST_4_R3d1	anterior mediastinum	M16d1	M16	R_CRUKP5107_M16d1	DNA	CRUKP5107	Melanoma Panel v2
LU_2_R2d1	left upper lobe lung	M17d1	M17	R_CRUKP5107_M17d1	DNA	CRUKP5107	Melanoma Panel v2
LU_2_R2d1	left upper lobe lung	M17d1	M17	R_CRUKP5107_M17d1		CRUKP5107	SureSelectXT Human All Exon v5
LU_2_R2d1	left upper lobe lung	M17d1	M17	R_CRUKP5107_M17t1	RNA	CRUKP5107	RNA
LU_2_R3d1	left upper lobe lung	M18d1	M18	R_CRUKP5107_M18d1	DNA	CRUKP5107	Melanoma Panel v2
LU_2_R3d1	left upper lobe lung	M18d1	M18	R_CRUKP5107_M18d1		CRUKP5107	SureSelectXT Human All Exon v5
LU_2_R3d1	left upper lobe lung	M18d1	M18	R_CRUKP5107_M18t1	RNA	CRUKP5107	RNA
ST_4_R4d1	anterior mediastinum	M19d1	M19	R_CRUKP5107_M19d1	DNA	CRUKP5107	Melanoma Panel v2
ST_4_R5d1	anterior mediastinum	M20d1	M20	R_CRUKP5107_M20d1	DNA	CRUKP5107	Melanoma Panel v2
ST_4_R5d1	anterior mediastinum	M20d1	M20	R_CRUKP5107_M20d1		CRUKP5107	SureSelectXT Human All Exon v5
ST_4_R5d1	anterior mediastinum soft tissue	M20d1	M20	R_CRUKP5107_M20t1	RNA	CRUKP5107	RNA
PC_1_R1d1	pericardium	M21d1	M21	R_CRUKP5107_M21d1	DNA	CRUKP5107	Melanoma Panel v2
PC_1_R1d1	pericardium	M21d1	M21	R_CRUKP5107_M21d1		CRUKP5107	SureSelectXT Human All Exon v5
PC_1_R1d1	pericardium	M21d1	M21	R_CRUKP5107_M21t1	RNA	CRUKP5107	RNA
ST_4_R6d1	anterior mediastinum	M22d1	M22	R_CRUKP5107_M22d1	DNA	CRUKP5107	Melanoma Panel v2
ST_4_R6d1	anterior mediastinum	M22d1	M22	R_CRUKP5107_M22d1		CRUKP5107	SureSelectXT Human All Exon v5
ST_4_R6d1	anterior mediastinum soft tissue	M22d1	M22	R_CRUKP5107_M22t1	RNA	CRUKP5107	RNA
LU_3_R1d1	left lower lobe lung	M23d1	M23	R_CRUKP5107_M23d1	DNA	CRUKP5107	Melanoma Panel v2
LU_3_R2d1	left lower lobe lung	M24d1	M24	R_CRUKP5107_M24d1	DNA	CRUKP5107	Melanoma Panel v2
LU_3_R2d1	left lower lobe lung	M24d1	M24	R_CRUKP5107_M24d1		CRUKP5107	SureSelectXT Human All Exon v5
LU_3_R2d1	left lower lobe lung	M24d1	M24	R_CRUKP5107_M24t1	RNA	CRUKP5107	RNA
LU_4_R1d1	left lower lobe lung	M25d1	M25	R_CRUKP5107_M25d1	DNA	CRUKP5107	Melanoma Panel v2
AD_1_R1d1	adrenal right	M26d1	M26	R_CRUKP5107_M26d1	DNA	CRUKP5107	Melanoma Panel v2
AD_2_R1d1	adrenal left	M27d1	M27	R_CRUKP5107_M27d1	DNA	CRUKP5107	Melanoma Panel v2
LN_1_R1d1	mesenteric nodule lymph node	M28d1	M28	R_CRUKP5107_M28d1	DNA	CRUKP5107	Melanoma Panel v2
LI_1_R1d1	right lobe liver	M29d1	M29	R_CRUKP5107_M29d1	DNA	CRUKP5107	Melanoma Panel v2
LI_2_R1d1	right lobe liver	M30d1	M30	R_CRUKP5107_M30d1	DNA	CRUKP5107	Melanoma Panel v2
LI_2_R2d1	right lobe liver	M31d1	M31	R_CRUKP5107_M31d1	DNA	CRUKP5107	Melanoma Panel v2
LI_3_R1d1	right lobe liver	M32d1	M32	R_CRUKP5107_M32d1	DNA	CRUKP5107	Melanoma Panel v2
LI_3_R2d1	right lobe liver	M33d1	M33	R_CRUKP5107_M33d1	DNA	CRUKP5107	Melanoma Panel v2
LI_3_R2d1	right lobe liver	M33d1	M33	R_CRUKP5107_M33d1		CRUKP5107	SureSelectXT Human All Exon v5
LI_3_R2d1	right lobe liver	M33d1	M33	R_CRUKP5107_M33t1	RNA	CRUKP5107	RNA
LI_4_R1d1	right lobe liver	M34d1	M34	R_CRUKP5107_M34d1	DNA	CRUKP5107	Melanoma Panel v2
LI_4_R2d1	right lobe liver	M35d1	M35	R_CRUKP5107_M35d1	DNA	CRUKP5107	Melanoma Panel v2
LI_4_R3d1	right lobe liver	M36d1	M36	R_CRUKP5107_M36d1	DNA	CRUKP5107	Melanoma Panel v2
LI_5_R1d1	right lobe liver	M37d1	M37	R_CRUKP5107_M37d1	DNA	CRUKP5107	Melanoma Panel v2
LI_6_R1d1	right lobe liver	M38d1	M38	R_CRUKP5107_M38d1	DNA	CRUKP5107	Melanoma Panel v2
LI_7_R1d1	right lobe liver	M39d1	M39	R_CRUKP5107_M39d1	DNA	CRUKP5107	Melanoma Panel v2
LI_8_R1d1	right lobe liver	M40d1	M40	R_CRUKP5107_M40d1	DNA	CRUKP5107	Melanoma Panel v2
LI_9_R1d1	right lobe liver	M41d1	M41	R_CRUKP5107_M41d1	DNA	CRUKP5107	Melanoma Panel v2
LI_10_R1d1	right lobe liver	M42d1	M42	R_CRUKP5107_M42d1	DNA	CRUKP5107	Melanoma Panel v2
LI_10_R1d1	right lobe liver	M42d1	M42	R_CRUKP5107_M42d1		CRUKP5107	SureSelectXT Human All Exon v5
LI_10_R1d1	right lobe liver	M42d1	M42	R_CRUKP5107_M42t1	RNA	CRUKP5107	RNA
LI_10_R2d1	right lobe liver	M43d1	M43	R_CRUKP5107_M43d1	DNA	CRUKP5107	Melanoma Panel v2
LI_10_R3d1	right lobe liver	M44d1	M44	R_CRUKP5107_M44d1	DNA	CRUKP5107	Melanoma Panel v2
LI_11_R1d1	left lobe liver	M45d1	M45	R_CRUKP5107_M45d1	DNA	CRUKP5107	Melanoma Panel v2
LI_12_R1d1	left lobe liver	M46d1	M46	R_CRUKP5107_M46d1	DNA	CRUKP5107	Melanoma Panel v2
LI_12_R2d1	left lobe liver	M47d1	M47	R_CRUKP5107_M47d1	DNA	CRUKP5107	Melanoma Panel v2
LI_13_R1d1	left lobe liver	M48d1	M48	R_CRUKP5107_M48d1	DNA	CRUKP5107	Melanoma Panel v2
BR_1_R1d1	brain	M49d1	M49	R_CRUKP5107_M49d1	DNA	CRUKP5107	Melanoma Panel v2
BR_1_R1d1	brain	M49d1	M49	R_CRUKP5107_M49d1		CRUKP5107	SureSelectXT Human All Exon v5
BR_1_R1d1	brain	M49d1	M49	R_CRUKP5107_M49t1	RNA	CRUKP5107	RNA
R_CRUKP6170_B1	Blood	R_CRUKP6170_B1	B1	R_CRUKP6170_B1d1	DNA	CRUKP6170	Melanoma Panel v2
R_CRUKP6170_B1	Blood	R_CRUKP6170_B1	B1	R_CRUKP6170_B1d1	DNA	CRUKP6170	Melanoma Panel v3
B1d2	Blood	B1d2	B1	R_CRUKP6170_B1d2	DNA	CRUKP6170	Melanoma Panel v2
GL	Blood	GLd1	B1	R_CRUKP6170_GLd1	DNA	CRUKP6170	SureSelectXT Human All Exon v5
PI_1_R1	Pituitary	R_CRUKP6170_N-PI-1FFP3	N_PI_1FFP3	R_CRUKP6170_N_PI_1FFP3	DNA	CRUKP6170	SureSelectXT Human All Exon v5
N_LI_1	normal liver	N1	N1	R_CRUKP6170_N1_N_LI_1t2	RNA	CRUKP6170	RNA
PI_1_R2	Pituitary-wall	R_CRUKP6170_N-PI-2d1	N_PI_2	R_CRUKP6170_N_PI_2d1	DNA	CRUKP6170	SureSelectXT Human All Exon v5
PR_1_R1	November primary polyp	R_CRUKP6170_TB1FFP1	TB1FFP1	R_CRUKP6170_TB1FFP1	DNA	CRUKP6170	SureSelectXT Human All Exon v5
PR_2_R1	December primary debulking	R_CRUKP6170_PH49565-16-A1d1	PH49565_16_A1	R_CRUKP6170_PH49565_16_A1d1	DNA	CRUKP6170	SureSelectXT Human All Exon v5
PR_2_R2	December primary debulking	R_CRUKP6170_PH49565-16-A1d2	PH49565_16_A1	R_CRUKP6170_PH49565_16_A1d2	DNA	CRUKP6170	SureSelectXT Human All Exon v5
PR_2_R3	December primary debulking	R_CRUKP6170_PH49565-16-A1d3	PH49565_16_A1	R_CRUKP6170_PH49565_16_A1d3	DNA	CRUKP6170	SureSelectXT Human All Exon v5
PR_2_R4	December primary debulking	R_CRUKP6170_PH49565-16-A2d1	PH49565_16_A2	R_CRUKP6170_PH49565_16_A2d1	DNA	CRUKP6170	SureSelectXT Human All Exon v5
PR_2_R5	December primary debulking	R_CRUKP6170_PH49565-16-A2d2	PH49565_16_A2	R_CRUKP6170_PH49565_16_A2d2	DNA	CRUKP6170	SureSelectXT Human All Exon v5
M1-MT-Li-R1d1	liver	M1-MT-Li-R1d1	M1	R_CRUKP6170_M1-MT-Li-R1d1	DNA	CRUKP6170	Melanoma Panel v2
LI_1_R1d1	liver	M1-MT-Li-R1	M1	R_CRUKP6170_M1_MT_Li_R1t1	RNA	CRUKP6170	RNA
Li-R1	liver	M1-MT-Li-R1	M1	R_CRUKP6170_M1-MT-Li-R1	DNA	CRUKP6170	SureSelectXT Human All Exon v5
M2-MT-Li-R2d1	liver	M2-MT-Li-R2d1	M2	R_CRUKP6170_M2-MT-Li-R2d1	DNA	CRUKP6170	Melanoma Panel v2
LI_2_R1d1	liver	M2-MT-Li-R2	M2	R_CRUKP6170_M2_MT_Li_R2t1	RNA	CRUKP6170	RNA
Li-R2	liver	M2-MT-Li-R2	M2	R_CRUKP6170_M2-MT-Li-R2	DNA	CRUKP6170	SureSelectXT Human All Exon v5
M3-MT-Li-R3d1	liver	M3-MT-Li-R3d1	M3	R_CRUKP6170_M3-MT-Li-R3d1	DNA	CRUKP6170	Melanoma Panel v2
Li-R3	liver	M3-MT-Li-R3	M3	R_CRUKP6170_M3-MT-Li-R3	DNA	CRUKP6170	SureSelectXT Human All Exon v5
LI_3_R1d1	liver	M4-MT-Li-R4	M4	R_CRUKP6170_M4_MT_Li_R4d1	DNA	CRUKP6170	Melanoma Panel v2
LI_3_R1d1	liver	M4-MT-Li-R4	M4	R_CRUKP6170_M4_MT_Li_R4d1	DNA	CRUKP6170	Melanoma Panel v3
M4-MT-Li-R4d1	liver	M4-MT-Li-R4d1	M4	R_CRUKP6170_M4-MT-Li-R4d1	DNA	CRUKP6170	Melanoma Panel v2
LI_3_R1d1	liver	M4-MT-Li-R4	M4	R_CRUKP6170_M4_MT_Li_R4t1	RNA	CRUKP6170	RNA
Li-R4	liver	M4-MT-Li-R4	M4	R_CRUKP6170_M4-MT-Li-R4	DNA	CRUKP6170	SureSelectXT Human All Exon v5
M5-MT-Li-R5d1	liver	M5-MT-Li-R5d1	M5	R_CRUKP6170_M5-MT-Li-R5d1	DNA	CRUKP6170	Melanoma Panel v2
LI_3_R2d1	liver	M5-MT-Li-R5	M5	R_CRUKP6170_M5_MT_Li_R5t1	RNA	CRUKP6170	RNA
Li-R5	liver	M5-MT-Li-R5	M5	R_CRUKP6170_M5-MT-Li-R5	DNA	CRUKP6170	SureSelectXT Human All Exon v5
M6-MT-Li-R6d1	liver	M6-MT-Li-R6d1	M6	R_CRUKP6170_M6-MT-Li-R6d1	DNA	CRUKP6170	Melanoma Panel v2
LI_3_R3d1	liver	M6-MT-Li-R6	M6	R_CRUKP6170_M6_MT_Li_R6t1	RNA	CRUKP6170	RNA
Li-R6	liver	M6-MT-Li-R6	M6	R_CRUKP6170_M6-MT-Li-R6	DNA	CRUKP6170	SureSelectXT Human All Exon v5
M7-MT-Li-R7d1	liver	M7-MT-Li-R7d1	M7	R_CRUKP6170_M7-MT-Li-R7d1	DNA	CRUKP6170	Melanoma Panel v2
LI_4_R1d1	liver	M7-MT-Li-R7	M7	R_CRUKP6170_M7_MT_Li_R7t1	RNA	CRUKP6170	RNA
Li-R7	liver	M7-MT-Li-R7	M7	R_CRUKP6170_M7-MT-Li-R7	DNA	CRUKP6170	SureSelectXT Human All Exon v5
GL	NA	B1d3	B1	R_CRUKP2567_B1d3	DNA	CRUKP2567	Melanoma Panel v2
GL	NA	B1d3	B1	R_CRUKP2567_B1d3	DNA	CRUKP2567	Melanoma Panel v2
GL	NA	B1d3	B1	R_CRUKP2567_B1d3	DNA	CRUKP2567	Melanoma Panel v3
GL	NA	B1d1	B1	R_CRUKP2567_B1d1	DNA	CRUKP2567	SureSelectXT Human All Exon v5
GL	NA	B1d3	B1	R_CRUKP2567_B1d3	DNA	CRUKP2567	SureSelectXT Human All Exon v5
N_BR_1	normal brain right parietal	M1-MT-BR-1d1	N1	R_CRUKP2567_N1_N_BRA_1t1	RNA	CRUKP2567	RNA
N_LU_1	normal right pleural nodule lung	M10-MT-LU-1d1	N3	R_CRUKP2567_N3_N_LU_1t1	RNA	CRUKP2567	RNA
PR_1_R1d1	skin	TB54d1	TB54	R_CRUKP2567_TB54d1	DNA	CRUKP2567	SureSelectXT Human All Exon v5
PR_1_R2d1	skin	TB55d1	TB55	R_CRUKP2567_TB55d1	DNA	CRUKP2567	SureSelectXT Human All Exon v5
PLFa_1_R1d1	pleural fluid	TB56d1	TB56	R_CRUKP2567_TB56d1	DNA	CRUKP2567	SureSelectXT Human All Exon v5
BR_1_R1d1	brain right parietal	M1-MT-BRA-1d1	M1	R_CRUKP2567_M1_MT_BRA_1d1	DNA	CRUKP2567	Melanoma Panel v2
BR_1_R1d1	brain right parietal	M1-MT-BRA-1d1	M1	R_CRUKP2567_M1_MT_BRA_1d1	DNA	CRUKP2567	SureSelectXT Human All Exon v5
BR_1_R1d1	brain right parietal	M1-MT-BR-1d1	M1	R_CRUKP2567_M1_MT_BRA_1t1	RNA	CRUKP2567	RNA
BR_1_R2d1	brain right parietal	M2-MT-BRA-2d1	M2	R_CRUKP2567_M2_MT_BRA_2d1	DNA	CRUKP2567	Melanoma Panel v2
BR_1_R3d1	brain right parietal	M3-MT-BRA-3d1	M3	R_CRUKP2567_M3_MT_BRA_3d1	DNA	CRUKP2567	Melanoma Panel v2
LN_1_R1d1	mediastinal	M4-MT-LN-1d1	M4	R_CRUKP2567_M4_MT_LN_1d1	DNA	CRUKP2567	Melanoma Panel v2
LN_1_R2d1	mediastinal	M5-MT-LN-2d1	M5	R_CRUKP2567_M5_MT_LN_2d1	DNA	CRUKP2567	Melanoma Panel v2
LN_1_R3d1	mediastinal	M6-MT-LN-3d1	M6	R_CRUKP2567_M6_MT_LN_3d1	DNA	CRUKP2567	Melanoma Panel v2
LN_1_R3d1	mediastinal	M6-MT-LN-3d1	M6	R_CRUKP2567_M6_MT_LN_3d1	DNA	CRUKP2567	SureSelectXT Human All Exon v5
LN_1_R3d1	mediastinal lymph node	M6-MT-LN-3d1	M6	R_CRUKP2567_M6_MT_LN_3t1	RNA	CRUKP2567	RNA
LN_1_R4d1	mediastinal	M7-MT-LN-4d1	M7	R_CRUKP2567_M7_MT_LN_4d1	DNA	CRUKP2567	Melanoma Panel v2
LN_1_R5d1	mediastinal	M8-MT-LN-5d1	M8	R_CRUKP2567_M8_MT_LN_5d1	DNA	CRUKP2567	Melanoma Panel v2
LU_5_R1d1	right pleural	M9-MT-LU-7d1	M9	R_CRUKP2567_M9_MT_LU_7d1	DNA	CRUKP2567	Melanoma Panel v2
LU_1_R1d1	right pleural nodule	M10-MT-LU-1d1	M10	R_CRUKP2567_M10_MT_LU_1d1	DNA	CRUKP2567	Melanoma Panel v2
LU_1_R1d1	right pleural nodule	M10-MT-LU-1d1	M10	R_CRUKP2567_M10_MT_LU_1d1	DNA	CRUKP2567	SureSelectXT Human All Exon v5
LU_1_R1d1	right pleural nodule lung	M10-MT-LU-1d1	M10	R_CRUKP2567_M10_MT_LU_1t1	RNA	CRUKP2567	RNA
LU_1_R2d1	right pleural nodule	M11-MT-LU-2d1	M11	R_CRUKP2567_M11_MT_LU_2d1	DNA	CRUKP2567	Melanoma Panel v2
LU_2_R1d1	right pleural nodule	M12-MT-LU-3d1	M12	R_CRUKP2567_M12_MT_LU_3d1	DNA	CRUKP2567	Melanoma Panel v2
LU_2_R2d1	right pleural nodule	M13-MT-LU-4d1	M13	R_CRUKP2567_M13_MT_LU_4d1	DNA	CRUKP2567	Melanoma Panel v2
LU_2_R3d1	right pleural nodule	M14-MT-LU-5d1	M14	R_CRUKP2567_M14_MT_LU_5d1	DNA	CRUKP2567	Melanoma Panel v2
LN_2_R1d1	post mediastinal	M15-MT-LN-6d1	M15	R_CRUKP2567_M15_MT_LN_6d1	DNA	CRUKP2567	Melanoma Panel v2
LN_2_R1d1	post mediastinal	M15-MT-LN-6d1	M15	R_CRUKP2567_M15_MT_LN_6d1	DNA	CRUKP2567	Melanoma Panel v2
LN_2_R1d1	post mediastinal	M15-MT-LN-6d1	M15	R_CRUKP2567_M15_MT_LN_6d1	DNA	CRUKP2567	Melanoma Panel v3
LN_2_R1d1	post mediastinal	M15-MT-LN-6-d1	M15	R_CRUKP2567_M15_MT_LN_6 d1	DNA	CRUKP2567	SureSelectXT Human All Exon v5
LN_2_R1d1	post mediastinal lymph node	M15-MT-LN-6d1	M15	R_CRUKP2567_M15_MT_LN_6t1	RNA	CRUKP2567	RNA
LN_2_R2d1	post mediastinal	M16-MT-LN-7d1	M16	R_CRUKP2567_M16_MT_LN_7d1	DNA	CRUKP2567	Melanoma Panel v2
LN_2_R3d1	post mediastinal	M17-MT-LN-8d1	M17	R_CRUKP2567_M17_MT_LN_8d1	DNA	CRUKP2567	Melanoma Panel v2
LN_2_R4d1	post mediastinal	M18-MT-LN-9d1	M18	R_CRUKP2567_M18_MT_LN_9d1	DNA	CRUKP2567	Melanoma Panel v2
LU_6_R1d1	right pleural infiltrating lung	M19-MT-LU-11d1	M19	R_CRUKP2567_M19_MT_LU_11d1	DNA	CRUKP2567	Melanoma Panel v2
LU_6_R2d1	right pleural infiltrating lung	M20-MT-LU-12d1	M20	R_CRUKP2567_M20_MT_LU_12d1	DNA	CRUKP2567	Melanoma Panel v2
LU_3_R1d1	left pleural nodule	M21-MT-LU-6d1	M21	R_CRUKP2567_M21_MT_LU_6d1	DNA	CRUKP2567	Melanoma Panel v2
PC_1_R1d1	pericardium	M24-MT-PE-1d1	M24	R_CRUKP2567_M24_MT_PE_1d1	DNA	CRUKP2567	Melanoma Panel v2
PC_1_R1d1	pericardium	M24-MT-PE-1d1	M24	R_CRUKP2567_M24_MT_PE_1d1	DNA	CRUKP2567	SureSelectXT Human All Exon v5
PC_1_R1d1	pericardium	M24-MT-PE-1d1	M24	R_CRUKP2567_M24_MT_PE_1t1	RNA	CRUKP2567	RNA
PC_1_R2d1	pericardium	M25-MT-PE-2d1	M25	R_CRUKP2567_M25_MT_PE_2d1	DNA	CRUKP2567	Melanoma Panel v2
LN_5_R1d1	oesophagel nodes post.sup	M26-MT-OE-1d1	M26	R_CRUKP2567_M26_MT_OE_1d1	DNA	CRUKP2567	Melanoma Panel v2
LN_5_R2d1	oesophagel nodes	M27-MT-OE-2d1	M27	R_CRUKP2567_M27_MT_OE_2d1	DNA	CRUKP2567	Melanoma Panel v2
LN_3_R2d1	paraoratic	M29-MT-LN-11d1	M29	R_CRUKP2567_M29_MT_LN_11d1	DNA	CRUKP2567	Melanoma Panel v2
LN_4_R1d1	inferior mediastinal	M30-MT-LN-12d1	M30	R_CRUKP2567_M30_MT_LN_12d1	DNA	CRUKP2567	Melanoma Panel v2
LN_4_R2d1	inferior mediastinal	M31-MT-LN-13d1	M31	R_CRUKP2567_M31_MT_LN_13d1	DNA	CRUKP2567	Melanoma Panel v2
LN_4_R3d1	inferior mediastinal	M32-MT-LN-14d1	M32	R_CRUKP2567_M32_MT_LN_14d1	DNA	CRUKP2567	Melanoma Panel v2
LN_4_R3d1	inferior mediastinal	M32-MT-LN-14d1	M32	R_CRUKP2567_M32_MT_LN_14d1	DNA	CRUKP2567	SureSelectXT Human All Exon v5
LN_4_R3d1	inferior mediastinal lymph node	M32-MT-LN-14d1	M32	R_CRUKP2567_M32_MT_LN_14t2	RNA	CRUKP2567	RNA
LU_7_R1d1	lung	M33-MT-LU-6d1	M33	R_CRUKP2567_M33_MT_LU_6d1	DNA	CRUKP2567	Melanoma Panel v2
LU_7_R1d1	lung	M33-MT-LU-6d1	M33	R_CRUKP2567_M33_MT_LU_6d1	DNA	CRUKP2567	SureSelectXT Human All Exon v5
LU_7_R1d1	lung	M33-MT-LU-6d1	M33	R_CRUKP2567_M33_MT_LU_6t1	RNA	CRUKP2567	RNA
LU_4_R2d1	left pleural nodule	M34-MT-LU-8d1	M34	R_CRUKP2567_M34_MT_LU_8d1	DNA	CRUKP2567	Melanoma Panel v2
LU_4_R2d2	left pleural nodule	M34-MT-LU-8d2	M34	R_CRUKP2567_M34_MT_LU_8d2	DNA	CRUKP2567	Melanoma Panel v2
LU_9_R1d1	right apical pleural	M35-MT-LU-9d1	M35	R_CRUKP2567_M35_MT_LU_9d1	DNA	CRUKP2567	Melanoma Panel v2
LU_9_R1d1	right apical pleural	M35-MT-LU-9d1	M35	R_CRUKP2567_M35_MT_LU_9d1	DNA	CRUKP2567	SureSelectXT Human All Exon v5
LU_9_R1d1	right apical pleural lung	M35-MT-LU-9d1	M35	R_CRUKP2567_M35_MT_LU_9t2	RNA	CRUKP2567	RNA
LU_9_R2d1	right apical pleural	M36-MT-LU-10d1	M36	R_CRUKP2567_M36_MT_LU_10d1	DNA	CRUKP2567	Melanoma Panel v2
LU_9_R2d1	right apical pleural	M36-MT-LU-10d1	M36	R_CRUKP2567_M36_MT_LU_10d1	DNA	CRUKP2567	SureSelectXT Human All Exon v5
LU_9_R2d1	right apical pleural lung	M36-MT-LU-10d1	M36	R_CRUKP2567_M36_MT_LU_10t1	RNA	CRUKP2567	RNA
DI_2_R2d1	right diaphragm	M39-MT-DI-3d1	M39	R_CRUKP2567_M39_MT_DI_3d1	DNA	CRUKP2567	Melanoma Panel v2
DI_2_R2d1	right diaphragm	M39-MT-DI-3d1	M39	R_CRUKP2567_M39_MT_DI_3d1	DNA	CRUKP2567	SureSelectXT Human All Exon v5
DI_2_R2d1	right diaphragm	M39-MT-DI-3d1	M39	R_CRUKP2567_M39_MT_DI_3t3	RNA	CRUKP2567	RNA
DI_2_R3d1	right diaphragm	M40-MT-DI-4d1	M40	R_CRUKP2567_M40_MT_DI_4d1	DNA	CRUKP2567	Melanoma Panel v2
DI_2_R4d1	right diaphragm	M41-MT-DI-5d1	M41	R_CRUKP2567_M41_MT_DI_5d1	DNA	CRUKP2567	Melanoma Panel v2
GL	Buffy coat	BC1d1	BC1	R_CRUKP1614_BC1d1	DNA	CRUKP1614	Melanoma Panel v2
GL	NA	B1d1	B1	R_CRUKP1614_B1d1	DNA	CRUKP1614	SureSelectXT Human All Exon v5
N_BR_1	normal brain	N9	N9	R_CRUKP1614_N9t1	RNA	CRUKP1614	RNA
BRa_1_R1	brain met	TB48R1d1	TB48R1	S_CRUKP1614_TB48R1d1	DNA	CRUKP1614	SureSelectXT Human All Exon v5
BRa_1_R2	brain met	TB48R2d2	TB48R2	S_CRUKP1614_TB48R2d2	DNA	CRUKP1614	SureSelectXT Human All Exon v5
ME_1_R1d1	mesenteric nodule	M2d1	M2	R_CRUKP1614_M2d1	DNA	CRUKP1614	Melanoma Panel v2
ME_1_R1d1	mesenteric nodule	M2d1	M2	R_CRUKP1614_M2d1	DNA	CRUKP1614	SureSelectXT Human All Exon v5
ME_1_R1d1	mesenteric nodule	M2d1	M2	R_CRUKP1614_M2t1	RNA	CRUKP1614	RNA
ME_1_R2d1	mesenteric nodule	M3d1	M3	R_CRUKP1614_M3d1	DNA	CRUKP1614	Melanoma Panel v2
LN_1_R1d1	lymph node para aoritc	M4d1	M4	R_CRUKP1614_M4d1	DNA	CRUKP1614	Melanoma Panel v2
LN_1_R1d1	lymph node para aoritc	M4d1	M4	R_CRUKP1614_M4d1	DNA	CRUKP1614	SureSelectXT Human All Exon v5
LN_1_R1d1	lymph node para aoritc	M4d1	M4	R_CRUKP1614_M4t1	RNA	CRUKP1614	RNA
PE_2_R1d1	peritoneum-greater curve stomach	M11d1	M11	R_CRUKP1614_M11d1	DNA	CRUKP1614	Melanoma Panel v2
PE_2_R1d1	peritoneum-greater curve stomach	M11d1	M11	R_CRUKP1614_M11d1	DNA	CRUKP1614	SureSelectXT Human All Exon v5
PE_2_R1d1	peritoneum-greater curve stomach	M11d1	M11	R_CRUKP1614_M11t1	RNA	CRUKP1614	RNA
PE_2_R2d1	peritoneum-greater curve stomach	M12d1	M12	R_CRUKP1614_M12d1	DNA	CRUKP1614	Melanoma Panel v2
PE_2_R3d1	peritoneum-greater curve stomach	M13d1	M13	R_CRUKP1614_M13d1	DNA	CRUKP1614	Melanoma Panel v2
PE_2_R4d1	peritoneum-greater curve stomach	M14d1	M14	R_CRUKP1614_M14d1	DNA	CRUKP1614	Melanoma Panel v2
PE_2_R5d1	peritoneum-greater curve stomach	M15d1	M15	R_CRUKP1614_M15d1	DNA	CRUKP1614	Melanoma Panel v2
PE_2_R5d1	peritoneum-greater curve stomach	M15d1	M15	R_CRUKP1614_M15d1	DNA	CRUKP1614	SureSelectXT Human All Exon v5
PE_2_R7d1	peritoneum-greater curve stomach	M16d1	M16	R_CRUKP1614_M16d1	DNA	CRUKP1614	Melanoma Panel v2
PE_2_R7d1	peritoneum-greater curve stomach	M17d1	M17	R_CRUKP1614_M17d1	DNA	CRUKP1614	Melanoma Panel v2
PE_2_R8d1	peritoneum-greater curve stomach	M18d1	M18	R_CRUKP1614_M18d1	DNA	CRUKP1614	Melanoma Panel v2
PE_2_R9d1	peritoneum-greater curve stomach	M19d1	M19	R_CRUKP1614_M19d1	DNA	CRUKP1614	Melanoma Panel v2
PE_2_R10d1	peritoneum-greater curve stomach	M20d1	M20	R_CRUKP1614_M20d1	DNA	CRUKP1614	Melanoma Panel v2
PE_2_R11d1	peritoneum-greater curve stomach	M21d1	M21	R_CRUKP1614_M21d1	DNA	CRUKP1614	Melanoma Panel v2
PE_2_R11d1	peritoneum-greater curve stomach	M21d1	M21	R_CRUKP1614_M21d1	DNA	CRUKP1614	SureSelectXT Human All Exon v5
PE_2_R11d1	peritoneum-greater curve stomach	M21d1	M21	R_CRUKP1614_M21t1	RNA	CRUKP1614	RNA
LN_4_R1d1	lymph node pylorus	M23d1	M23	R_CRUKP1614_M23d1	DNA	CRUKP1614	Melanoma Panel v2
LN_4_R1d1	lymph node pylorus	M23d1	M23	R_CRUKP1614_M23d1	DNA	CRUKP1614	SureSelectXT Human All Exon v5
LN_4_R2d1	lymph node pylorus	M24d1	M24	R_CRUKP1614_M24d1	DNA	CRUKP1614	Melanoma Panel v2
LN_4_R3d1	lymph node pylorus	M25d1	M25	R_CRUKP1614_M25d1	DNA	CRUKP1614	Melanoma Panel v2
ON_1_R1d1	optic nerve nodule	M26d1	M26	R_CRUKP1614_M26d1	DNA	CRUKP1614	Melanoma Panel v2
ON_1_R1d1	optic nerve nodule	M26d1	M26	R_CRUKP1614_M26d1	DNA	CRUKP1614	SureSelectXT Human All Exon v5
ON_1_R1d1	optic nerve nodule	M26d1	M26	R_CRUKP1614_M26t1	RNA	CRUKP1614	RNA
GA_1_R1d1	pylorus nodule	M27d1	M27	R_CRUKP1614_M27d1	DNA	CRUKP1614	Melanoma Panel v2
GA_1_R1d1	pylorus nodule	M27d1	M27	R_CRUKP1614_M27d1	DNA	CRUKP1614	SureSelectXT Human All Exon v5
GA_1_R2d1	pylorus nodule	M28d1	M28	R_CRUKP1614_M28d1	DNA	CRUKP1614	Melanoma Panel v2
GA_1_R3d1	pylorus nodule	M29d1	M29	R_CRUKP1614_M29d1	DNA	CRUKP1614	Melanoma Panel v2
GA_1_R4d1	pylorus nodule	M30d1	M30	R_CRUKP1614_M30d1	DNA	CRUKP1614	Melanoma Panel v2
BR_1_R1d1	brain left menninggeual nodule	M32d1	M32	R_CRUKP1614_M32d1	DNA	CRUKP1614	Melanoma Panel v2
BR_1_R1d1	brain left menninggeual nodule	M32d1	M32	R_CRUKP1614_M32d1	DNA	CRUKP1614	SureSelectXT Human All Exon v5
BR_1_R1d1	brain left menninggeual nodule	M32d1	M32	R_CRUKP1614_M32t1	RNA	CRUKP1614	RNA
BR_2_R1d1	brain left menninggeual nodule	M33d1	M33	R_CRUKP1614_M33d1	DNA	CRUKP1614	Melanoma Panel v2
BR_2_R1d1	brain left menninggeual nodule	M33d1	M33	R_CRUKP1614_M33d1	DNA	CRUKP1614	SureSelectXT Human All Exon v5
BR_2_R1d1	brain left menninggeual nodule	M33d1	M33	R_CRUKP1614_M33t1	RNA	CRUKP1614	RNA
BR_3_R1d1	brain left menninggeual nodule	M34d1	M34	R_CRUKP1614_M34d1	DNA	CRUKP1614	Melanoma Panel v2
GL	NA	BC1d2	BC1	R_MX093_BC1d2	DNA	CRUKP9359	Melanoma Panel v2
GL	NA	BC1d1	BC1	R_MX093_BC1d1	DNA	CRUKP9359	SureSelectXT Human All Exon v5
N_SB_1	small bowel	R_CRUKP1614_N1	N1	CRUKP9359_N1_GL	DNA	CRUKP9359	Melanoma Panel v2
N_SB_1	small bowel	R_CRUKP1614_N1	N1	CRUKP9359_N1_GL	DNA	CRUKP9359	Melanoma Panel v3
N_SB_1	normal small bowel	N1	N1	R_CRUKP9359_N1t1	RNA	CRUKP9359	RNA
N_AD_1	normal adrenal	N3	N3	R_CRUKP9359_N3t1	RNA	CRUKP9359	RNA
N_ST_2	normal fat	N8	N8	R_CRUKP9359_N8t1	RNA	CRUKP9359	RNA
PR_1_R1d1	Primary- R1	R_CRUKP9359_TB1FFP1	TB1FFP1	R_MX093_TB1FFP1	DNA	CRUKP9359	SureSelectXT Human All Exon v5
PR_1_R2d1	Primary- R2	R_CRUKP9359_TB2FFP1	TB2FFP1	R_MX093_TB2FFP1	DNA	CRUKP9359	SureSelectXT Human All Exon v5
PR_1_R3d1	Primary- R3	R_CRUKP9359_TB3FFP3	TB3FFP3	R_MX093_TB3FFP3	DNA	CRUKP9359	SureSelectXT Human All Exon v5
PE_1_R1d1	peritoneal nodule	M1d1	M1	R_CRUKP9359_M1d1	DNA	CRUKP9359	Melanoma Panel v2
PE_2_R1d1	peritoneal nodule	M2d1	M2	R_CRUKP9359_M2d1	DNA	CRUKP9359	Melanoma Panel v2
PE_3_R1d1	peritoneal nodule	M3d1	M3	R_CRUKP9359_M3d1	DNA	CRUKP9359	Melanoma Panel v2
PE_4_R1d1	peritoneal nodule	M4d1	M4	R_CRUKP9359_M4d1	DNA	CRUKP9359	Melanoma Panel v2
ME_1_R1d1	mesenteric nodule	M5d1	M5	R_CRUKP9359_M5d1	DNA	CRUKP9359	Melanoma Panel v2
ME_2_R1d1	mesenteric nodule	M6d1	M6	R_CRUKP9359_M6d1	DNA	CRUKP9359	Melanoma Panel v2
SB_1_R1d1	small bowel nodule	M7d1	M7	R_CRUKP9359_M7d1	DNA	CRUKP9359	Melanoma Panel v2
ME_3_R1d1	mesenteric nodule	M8d1	M8	R_CRUKP9359_M8d1	DNA	CRUKP9359	Melanoma Panel v2
SP_1_R1d1	spleen tumour	M9d1	M9	R_CRUKP9359_M9d1	DNA	CRUKP9359	Melanoma Panel v2
SP_2_R1d1	spleen tumour	M10d1	M10	R_CRUKP9359_M10d1	DNA	CRUKP9359	Melanoma Panel v2
SP_2_R1d1	spleen tumour	M10d1	M10	R_CRUKP9359_M10d1	DNA	CRUKP9359	SureSelectXT Human All Exon v5
SP_2_R1d1	spleen tumour	M10d1	M10	R_CRUKP9359_M10t2	RNA	CRUKP9359	RNA
SP_3_R1d1	spleen tumour	M11d1	M11	R_CRUKP9359_M11d1	DNA	CRUKP9359	Melanoma Panel v2
SP_4_R1d1	spleen tumour	M12d1	M12	R_CRUKP9359_M12d1	DNA	CRUKP9359	Melanoma Panel v2
DI_4_R1d1	right diaphragm	M13d1	M13	R_CRUKP9359_M13d1	DNA	CRUKP9359	Melanoma Panel v2
DI_4_R1d1	right diaphragm	M13d1	M13	R_CRUKP9359_M13d1	DNA	CRUKP9359	SureSelectXT Human All Exon v5
DI_4_R1d1	right diaphragm	M13d1	M13	R_CRUKP9359_M13t2	RNA	CRUKP9359	RNA
DI_5_R1d1	left diaphragm	M14d1	M14	R_CRUKP9359_M14d1	DNA	CRUKP9359	Melanoma Panel v2
LI_1_R1d1	right lobe liver	M15d1	M15	R_CRUKP9359_M15d1	DNA	CRUKP9359	Melanoma Panel v2
LI_1_R1d1	right lobe liver	M15d1	M15	R_CRUKP9359_M15d1	DNA	CRUKP9359	SureSelectXT Human All Exon v5
LI_1_R1d1	right lobe liver	M15d1	M15	R_CRUKP9359_M15t1	RNA	CRUKP9359	RNA
LI_2_R1d1	right lobe liver	M16d1	M16	R_CRUKP9359_M16d1	DNA	CRUKP9359	Melanoma Panel v2
LI_3_R1d1	left lobe liver	M17d1	M17	R_CRUKP9359_M17d1	DNA	CRUKP9359	Melanoma Panel v2
LI_3_R1d1	left lobe liver	M17d1	M17	R_CRUKP9359_M17d1	DNA	CRUKP9359	Melanoma Panel v2
LI_3_R1d1	left lobe liver	M17d1	M17	R_CRUKP9359_M17d1	DNA	CRUKP9359	Melanoma Panel v3
LI_3_R1d1	left lobe liver	M17d1	M17	R_CRUKP9359_M17d1	DNA	CRUKP9359	SureSelectXT Human All Exon v5
LI_3_R1d1	left lobe liver	M17d1	M17	R_CRUKP9359_M17t1	RNA	CRUKP9359	RNA
LI_4_R1d1	right lobe liver	M18d1	M18	R_CRUKP9359_M18d1	DNA	CRUKP9359	Melanoma Panel v2
PC_1_R1d1	pericardial	M19d1	M19	R_CRUKP9359_M19d1	DNA	CRUKP9359	Melanoma Panel v2
M_C_2	myocardial tumour	M20d1	M20	R_CRUKP9359_M20d1	DNA	CRUKP9359	SureSelectXT Human All Exon v5
LN_1_R1d1	paratracheal lymph node	M21d1	M21	R_CRUKP9359_M21d1	DNA	CRUKP9359	Melanoma Panel v2
LN_1_R1d1	paratracheal lymph node	M21d1	M21	R_CRUKP9359_M21d1	DNA	CRUKP9359	SureSelectXT Human All Exon v5
LN_1_R1d1	paratracheal lymph node	M21d1	M21	R_CRUKP9359_M21t1	RNA	CRUKP9359	RNA
LN_2_R1d1	para-aortic lymph node	M22d1	M22	R_CRUKP9359_M22d1	DNA	CRUKP9359	Melanoma Panel v2
LN_3_R1d1	paratracheal lymph node	M23d1	M23	R_CRUKP9359_M23d1	DNA	CRUKP9359	Melanoma Panel v2
LU_1_R1d1	right upper lobe lung	M24d1	M24	R_CRUKP9359_M24d1	DNA	CRUKP9359	Melanoma Panel v2
LU_2_R1d1	right upper lobe lung	M25d1	M25	R_CRUKP9359_M25d1	DNA	CRUKP9359	Melanoma Panel v2
LU_3_R1d1	right upper lobe lung	M26d1	M26	R_CRUKP9359_M26d1	DNA	CRUKP9359	Melanoma Panel v2
LU_4_R1d1	right middle lobe lung	M27d1	M27	R_CRUKP9359_M27d1	DNA	CRUKP9359	Melanoma Panel v2
LU_4_R1d1	right middle lobe lung	M27d1	M27	R_CRUKP9359_M27d1	DNA	CRUKP9359	SureSelectXT Human All Exon v5
LU_4_R1d1	right middle lobe lung	M27d1	M27	R_CRUKP9359_M27t1	RNA	CRUKP9359	RNA
LU_6_R1d1	left upper lobe lung	M29d1	M29	R_CRUKP9359_M29d1	DNA	CRUKP9359	Melanoma Panel v2
LU_6_R1d1	left upper lobe lung	M29d1	M29	R_CRUKP9359_M29d1	DNA	CRUKP9359	SureSelectXT Human All Exon v5
LU_6_R1d1	left upper lobe lung	M29d1	M29	R_CRUKP9359_M29t1	RNA	CRUKP9359	RNA
AD_1_R1d1	adrenal	M31d1	M31	R_CRUKP9359_M31d1	DNA	CRUKP9359	Melanoma Panel v2
AD_1_R2d1	adrenal	M32d1	M32	R_CRUKP9359_M32d1	DNA	CRUKP9359	Melanoma Panel v2
AD_1_R2d1	adrenal	M32d1	M32	R_CRUKP9359_M32d1	DNA	CRUKP9359	SureSelectXT Human All Exon v5
AD_1_R2d1	adrenal	M32d1	M32	R_CRUKP9359_M32t1	RNA	CRUKP9359	RNA
BO_1_R1d1	vertebral tumour T10	M33d1	M33	R_CRUKP9359_M33d1	DNA	CRUKP9359	Melanoma Panel v2
PA_1_R1d1	pancreas	M34d1	M34	R_CRUKP9359_M34d1	DNA	CRUKP9359	Melanoma Panel v2
PA_1_R1d1	pancreas	M34d1	M34	R_CRUKP9359_M34d1	DNA	CRUKP9359	SureSelectXT Human All Exon v5
PA_1_R1d1	pancreas	M34d1	M34	R_CRUKP9359_M34t1	RNA	CRUKP9359	RNA
GL	NA	B1d1	B1	R_CRUKP9097_B1d1	DNA	CRUKP9097	Melanoma Panel v2
GL	NA	B1d1	B1	R_CRUKP9097_B1d1	DNA	CRUKP9097	SureSelectXT Human All Exon v5
N_ST_1	normal spinal cord	N10	N10	R_CRUKP9097_N10t1	RNA	CRUKP9097	RNA
N_BR_3	normal brain dura anterior	N13	N13	R_CRUKP9097_N13t1	RNA	CRUKP9097	RNA
LNa_1_R1d1	Lymph node	R_CRUKP9097_TB49FFP1-R1	TB49FFP1	R_CRUKP9097_TB49FFP1_R1	DNA	CRUKP9097	SureSelectXT Human All Exon v5
SC_1_R1d1	left chest subcutaneous	M1d1	M1	R_CRUKP9097_M1d1	DNA	CRUKP9097	Melanoma Panel v2
SC_1_R1d1	left chest subcutaneous	M1d1	M1	R_CRUKP9097_M1d1	DNA	CRUKP9097	SureSelectXT Human All Exon v5
SC_1_R1d1	left chest subcutaneous	M1d1	M1	R_CRUKP9097_M1t1	RNA	CRUKP9097	RNA
SC_3_R1d1	left chest subcutaneous	M3d1	M3	R_CRUKP9097_M3d1	DNA	CRUKP9097	Melanoma Panel v2
LN_2_R1d1	small bowel lymph node	M5d1	M5	R_CRUKP9097_M5d1	DNA	CRUKP9097	Melanoma Panel v2
DI_1_R1d1	left diaphragm nodule	M6d1	M6	R_CRUKP9097_M6d1	DNA	CRUKP9097	Melanoma Panel v2
LU_1_R1d1	posterior left pleural	M7d1	M7	R_CRUKP9097_M7d1	DNA	CRUKP9097	Melanoma Panel v2
BE_1_R1d1	left breast nodule	M8d1	M8	R_CRUKP9097_M8d1	DNA	CRUKP9097	Melanoma Panel v2
LU_2_R1d1	right pleural anterior	M9d1	M9	R_CRUKP9097_M9d1	DNA	CRUKP9097	Melanoma Panel v2
LU_2_R1d1	right pleural anterior	M9d1	M9	R_CRUKP9097_M9d1	DNA	CRUKP9097	SureSelectXT Human All Exon v5
LU_2_R1d1	right pleural anterior lung	M9d1	M9	R_CRUKP9097_M9t2	RNA	CRUKP9097	RNA
LU_4_R1d1	right pleural anterior lung	M11d1	M11	R_CRUKP9097_M11d1	DNA	CRUKP9097	Melanoma Panel v2
LU_5_R1d1	left upper lobe lung	M12d1	M12	R_CRUKP9097_M12d1	DNA	CRUKP9097	Melanoma Panel v2
LU_5_R1d1	left upper lobe lung	M12d1	M12	R_CRUKP9097_M12d1	DNA	CRUKP9097	SureSelectXT Human All Exon v5
LU_5_R1d1	left upper lobe lung	M12d1	M12	R_CRUKP9097_M12t1	RNA	CRUKP9097	RNA
LU_6_R1d1	right lower lobe lung	M13d1	M13	R_CRUKP9097_M13d1	DNA	CRUKP9097	Melanoma Panel v2
LU_7_R1d1	left anterior pleural	M14d1	M14	R_CRUKP9097_M14d1	DNA	CRUKP9097	Melanoma Panel v2
PC_1_R1d1	right atrium pericadial	M16d1	M16	R_CRUKP9097_M16d1	DNA	CRUKP9097	Melanoma Panel v2
PC_1_R1d1	right atrium pericadial	M16d1	M16	R_CRUKP9097_M16d1	DNA	CRUKP9097	SureSelectXT Human All Exon v5
PC_1_R1d1	right atrium pericadial	M16d1	M16	R_CRUKP9097_M16t1	RNA	CRUKP9097	RNA
LI_1_R1d1	right liver nodule	M17d1	M17	R_CRUKP9097_M17d1	DNA	CRUKP9097	Melanoma Panel v2
LMS_1_R1d1	leptomeningeal thoracic spinal dural nodule	M18d1	M18	R_CRUKP9097_M18d1	DNA	CRUKP9097	Melanoma Panel v2
LMS_1_R1d1	leptomeningeal thoracic spinal dural nodule	M18d1	M18	R_CRUKP9097_M18d1	DNA	CRUKP9097	SureSelectXT Human All Exon v5
LMS_1_R1d1	leptomeningeal thoracic spinal dural nodule	M18d1	M18	R_CRUKP9097_M18t1	RNA	CRUKP9097	RNA
LMS_2_R1d1	leptomeningeal thoracic spinal encasing cord	M19d1	M19	R_CRUKP9097_M19d1	DNA	CRUKP9097	Melanoma Panel v2
LMS_2_R2d1	leptomeningeal thoracic spinal encasing cord	M20d1	M20	R_CRUKP9097_M20d1	DNA	CRUKP9097	Melanoma Panel v2
LMS_2_R2d1	leptomeningeal thoracic spinal encasing cord	M20d1	M20	R_CRUKP9097_M20d1	DNA	CRUKP9097	SureSelectXT Human All Exon v5
LMS_2_R2d1	leptomeningeal thoracic spinal encasing cord	M20d1	M20	R_CRUKP9097_M20t1	RNA	CRUKP9097	RNA
LMS_2_R3d1	leptomeningeal thoracic spinal encasing cord	M21d1	M21	R_CRUKP9097_M21d1	DNA	CRUKP9097	Melanoma Panel v2
LMS_2_R4d1	leptomeningeal thoracic spinal encasing cord	M22d1	M22	R_CRUKP9097_M22d1	DNA	CRUKP9097	Melanoma Panel v2
BR_1_R1d1	right frontal leptomeningeal brain	M23d1	M23	R_CRUKP9097_M23d1	DNA	CRUKP9097	Melanoma Panel v2
BR_2_R1d1	left frontal medial	M24d1	M24	R_CRUKP9097_M24d1	DNA	CRUKP9097	Melanoma Panel v2
BR_3_R1d1	right frontal peripheral	M25d1	M25	R_CRUKP9097_M25d1	DNA	CRUKP9097	Melanoma Panel v2
BR_3_R2d1	right frontal peripheral	M26d1	M26	R_CRUKP9097_M26d1	DNA	CRUKP9097	Melanoma Panel v2
BR_3_R2d1	right frontal peripheral	M26d1	M26	R_CRUKP9097_M26d1	DNA	CRUKP9097	SureSelectXT Human All Exon v5
BR_3_R2d1	right frontal peripheral brain	M26d1	M26	R_CRUKP9097_M26t1	RNA	CRUKP9097	RNA
BR_4_R1d1	left superior leptomeningeal	M27d1	M27	R_CRUKP9097_M27d1	DNA	CRUKP9097	Melanoma Panel v2
BR_5_R1d1	left occipital	M28d1	M28	R_CRUKP9097_M28d1	DNA	CRUKP9097	Melanoma Panel v2
BR_6_R1d1	left occipital peripheral	M29d1	M29	R_CRUKP9097_M29d1	DNA	CRUKP9097	Melanoma Panel v2
BR_7_R1d1	right frontal parietal	M30d1	M30	R_CRUKP9097_M30d1	DNA	CRUKP9097	Melanoma Panel v2
BR_8_R1d1	left medial	M31d1	M31	R_CRUKP9097_M31d1	DNA	CRUKP9097	Melanoma Panel v2
BR_8_R1d1	left medial	M31d1	M31	R_CRUKP9097_M31d1	DNA	CRUKP9097	SureSelectXT Human All Exon v5
BR_8_R1d1	left medial brain	M31d1	M31	R_CRUKP9097_M31t1	RNA	CRUKP9097	RNA
BR_9_R1d1	left posterior parietal	M32d1	M32	R_CRUKP9097_M32d1	DNA	CRUKP9097	Melanoma Panel v2
BR_10_R1d1	left parafalcine	M33d1	M33	R_CRUKP9097_M33d1	DNA	CRUKP9097	Melanoma Panel v2
BR_11_R1d1	left occipital parafalcine	M34d1	M34	R_CRUKP9097_M34d1	DNA	CRUKP9097	Melanoma Panel v2
BR_11_R1d1	left occipital parafalcine	M34d1	M34	R_CRUKP9097_M34d1	DNA	CRUKP9097	SureSelectXT Human All Exon v5
BR_11_R1d1	left occipital parafalcine brain	M34d1	M34	R_CRUKP9097_M34t1	RNA	CRUKP9097	RNA
BR_12_R1d1	right posterial parietal leptomeningeal	M35d1	M35	R_CRUKP9097_M35d1	DNA	CRUKP9097	Melanoma Panel v2
BR_13_R1d1	right medial parietal	M36d1	M36	R_CRUKP9097_M36d1	DNA	CRUKP9097	Melanoma Panel v2
BR_13_R1d1	right medial parietal	M36d1	M36	R_CRUKP9097_M36d1	DNA	CRUKP9097	SureSelectXT Human All Exon v5
BR_13_R1d1	right medial parietal brain	M36d1	M36	R_CRUKP9097_M36t1	RNA	CRUKP9097	RNA
GL	NA	B1d1	B1	R_CRUKP1047_B1d1	DNA	CRUKP1047	Melanoma Panel v2
GL	NA	B1d1	B1	R_CRUKP1047_B1d1	DNA	CRUKP1047	SureSelectXT Human All Exon v5
MU_1_R1d1	lumbar-sacral muscle	M1d1	M1	R_CRUKP1047_M1d1	DNA	CRUKP1047	Melanoma Panel v2
MU_1_R2d1	lumbar-sacral muscle	M2d1	M2	R_CRUKP1047_M2d1	DNA	CRUKP1047	Melanoma Panel v2
AD_1_R1d1	adrenal right	M3d1	M3	R_CRUKP1047_M3d1	DNA	CRUKP1047	Melanoma Panel v2
AD_1_R2d1	adrenal right	M4d1	M4	R_CRUKP1047_M4d1	DNA	CRUKP1047	Melanoma Panel v2
AD_1_R3d1	adrenal right	M5d1	M5	R_CRUKP1047_M5d1	DNA	CRUKP1047	Melanoma Panel v2
AD_1_R3d1	adrenal right	M5d1	M5	R_CRUKP1047_M5d1	DNA	CRUKP1047	SureSelectXT Human All Exon v5
AD_1_R3d1	adrenal right	M5d1	M5	R_CRUKP1047_M5t1	RNA	CRUKP1047	RNA
AD_1_R4d1	adrenal right	M6d1	M6	R_CRUKP1047_M6d1	DNA	CRUKP1047	Melanoma Panel v2
M_AD_5	Adrenal right	M7d1	M7	R_CRUKP1047_M7d1	DNA	CRUKP1047	Melanoma Panel v2
BO_1_R1d1	spine lumbar L2/L3	M8d1	M8	R_CRUKP1047_M8d1	DNA	CRUKP1047	Melanoma Panel v2
BO_1_R1d1	spine lumbar L2/L3	M8d1	M8	R_CRUKP1047_M8d1	DNA	CRUKP1047	SureSelectXT Human All Exon v5
AD_3_R1d1	adrenal left	M9d1	M9	R_CRUKP1047_M9d1	DNA	CRUKP1047	Melanoma Panel v2
AD_3_R2d1	adrenal left	M10d1	M10	R_CRUKP1047_M10d1	DNA	CRUKP1047	SureSelectXT Human All Exon v5
AD_3_R2d1	adrenal left	M10d1	M10	R_CRUKP1047_M10t1	RNA	CRUKP1047	RNA
THR_1_R1d1	IVC thrombus	M11d1	M11	R_CRUKP1047_M11d1	DNA	CRUKP1047	Melanoma Panel v2
MU_2_R1d1	right pelvic side wall infiltrating bldder wall	M12d1	M12	R_CRUKP1047_M12d1	DNA	CRUKP1047	Melanoma Panel v2
MU_2_R2d1	right pelvic side wall infiltrating bldder wall	M13d1	M13	R_CRUKP1047_M13d1	DNA	CRUKP1047	Melanoma Panel v2
MU_2_R2d1	right pelvic side wall infiltrating bldder wall	M13d1	M13	R_CRUKP1047_M13d1	DNA	CRUKP1047	SureSelectXT Human All Exon v5
MU_2_R2d1	right pelvic side wall infiltrating bladder muscle	M13d1	M13	R_CRUKP1047_M13t1	RNA	CRUKP1047	RNA
MU_3_R1d1	right pelvic side wall	M14d1	M14	R_CRUKP1047_M14d1	DNA	CRUKP1047	Melanoma Panel v2
LI_1_R1d1	right lobe liver	M15d1	M15	R_CRUKP1047_M15d1	DNA	CRUKP1047	Melanoma Panel v2
LN_1_R1d1	splenic hilar lymph node	M17d1	M17	R_CRUKP1047_M17d1	DNA	CRUKP1047	Melanoma Panel v2
LN_2_R1d1	splenic hilar lymph node	M18d1	M18	R_CRUKP1047_M18d1	DNA	CRUKP1047	Melanoma Panel v2
LN_2_R1d1	splenic hilar lymph node	M18d1	M18	R_CRUKP1047_M18d1	DNA	CRUKP1047	SureSelectXT Human All Exon v5
LN_2_R1d1	splenic hilar lymph node	M18d1	M18	R_CRUKP1047_M18t1	RNA	CRUKP1047	RNA
LN_3_R1d1	splenic hilar lymph node	M19d1	M19	R_CRUKP1047_M19d1	DNA	CRUKP1047	Melanoma Panel v2
SP_1_R1d1	spleen tumour	M20d1	M20	R_CRUKP1047_M20d1	DNA	CRUKP1047	Melanoma Panel v2
SP_2_R1d1	spleen tumour	M21d1	M21	R_CRUKP1047_M21d1	DNA	CRUKP1047	Melanoma Panel v2
LU_4_R1d1	right lower lobe pleural	M25d1	M25	R_CRUKP1047_M25d1	DNA	CRUKP1047	Melanoma Panel v2
LU_5_R1d1	right lower lobe pleural	M26d1	M26	R_CRUKP1047_M26d1	DNA	CRUKP1047	Melanoma Panel v2
LU_5_R1d1	right lower lobe pleural	M26d1	M26	R_CRUKP1047_M26d1	DNA	CRUKP1047	SureSelectXT Human All Exon v5
LU_5_R1d1	right lower lobe pleural lung	M26d1	M26	R_CRUKP1047_M26t1	RNA	CRUKP1047	RNA
LU_6_R1d1	right upper lobe lung	M27d1	M27	R_CRUKP1047_M27d1	DNA	CRUKP1047	Melanoma Panel v2
LU_6_R1d1	right upper lobe lung	M27d1	M27	R_CRUKP1047_M27d1	DNA	CRUKP1047	SureSelectXT Human All Exon v5
LU_6_R1d1	right upper lobe lung	M27d1	M27	R_CRUKP1047_M27t1	RNA	CRUKP1047	RNA
LI_3_R1d1	right lobe liver	M28d1	M28	R_CRUKP1047_M28d1	DNA	CRUKP1047	Melanoma Panel v2
LI_4_R1d1	right lobe liver	M29d1	M29	R_CRUKP1047_M29d1	DNA	CRUKP1047	Melanoma Panel v2
LI_4_R1d1	right lobe liver	M29d1	M29	R_CRUKP1047_M29d1	DNA	CRUKP1047	SureSelectXT Human All Exon v5
LI_4_R1d1	right lobe liver	M29d1	M29	R_CRUKP1047_M29t1	RNA	CRUKP1047	RNA
BR_1_R1d1	cerebella vermis	M30d1	M30	R_CRUKP1047_M30d1	DNA	CRUKP1047	Melanoma Panel v2
BR_1_R2d1	cerebella vermis	M31d1	M31	R_CRUKP1047_M31d1	DNA	CRUKP1047	SureSelectXT Human All Exon v5
BR_1_R2d1	cerebella vermis brain	M31d1	M31	R_CRUKP1047_M31t1	RNA	CRUKP1047	RNA
BR_2_R1d1	left parietal/temporal	M32d1	M32	R_CRUKP1047_M32d1	DNA	CRUKP1047	Melanoma Panel v2
BR_2_R1d1	left parietal/temporal	M32d1	M32	R_CRUKP1047_M32d1	DNA	CRUKP1047	SureSelectXT Human All Exon v5
BR_2_R1d1	left parietal/temporal brain	M32d1	M32	R_CRUKP1047_M32t1	RNA	CRUKP1047	RNA
GL	NA	B1d2	B1	R_CRUKP6216_B1d2	DNA	CRUKP6216	Melanoma Panel v2
GL	NA	B1d1	B1	R_CRUKP6216_B1d1	DNA	CRUKP6216	SureSelectXT Human All Exon v5
N_LU_1	normal left lung	N3	N3	R_CRUKP6216_N3t1	RNA	CRUKP6216	RNA
PR_1_R1d1	Primary- R1	R_CRUKP6216_TB87FFP1_R1	TB87FFP1	R_CRUKP6216_TB87FFP1_R1	DNA	CRUKP6216	SureSelectXT Human All Exon v5
PR_1_R2d1	Primary- R2	R_CRUKP6216_TB87FFP2_R2	TB87FFP2	R_CRUKP6216_TB87FFP2_R2	DNA	CRUKP6216	SureSelectXT Human All Exon v5
LU_1_R1d1	right lung (slice 1)	M1d1	M1	R_CRUKP6216_M1d1-w	DNA	CRUKP6216	Melanoma Panel v2
LU_2_R1d1	right lung (slice 1)	M2d1	M2	R_CRUKP6216_M2d1-w	DNA	CRUKP6216	Melanoma Panel v2
LU_3_R1d1	right lung (slice 1)	M3d1	M3	R_CRUKP6216_M3d1-w	DNA	CRUKP6216	Melanoma Panel v2
LU_3_R1d1	right lung (slice 1)	M3	M3	R_CRUKP6216_M3	DNA	CRUKP6216	SureSelectXT Human All Exon v5
LU_3_R1d1	right lung (slice 1)	M3	M3	R_CRUKP6216_M3t1	RNA	CRUKP6216	RNA
LU_5_R1d1	right lung (slice 2)	M5d1	M5	R_CRUKP6216_M5d1-w	DNA	CRUKP6216	Melanoma Panel v2
LU_6_R1d1	right lung (slice 2)	M6d1	M6	R_CRUKP6216_M6d1-w	DNA	CRUKP6216	Melanoma Panel v2
LU_6_R2d1	right lung (slice 2)	M7d1	M7	R_CRUKP6216_M7d1-w	DNA	CRUKP6216	Melanoma Panel v2
LU_6_R3d1	right lung (slice 2)	M8d1	M8	R_CRUKP6216_M8d1-w	DNA	CRUKP6216	Melanoma Panel v2
LU_7_R1d1	right lung (slice 3)	M9d1	M9	R_CRUKP6216_M9d1-w	DNA	CRUKP6216	Melanoma Panel v2
LU_7_R1d1	right lung (slice 3)	M9	M9	R_CRUKP6216_M9	DNA	CRUKP6216	SureSelectXT Human All Exon v5
LU_7_R1d1	right lung (slice 3)	M9	M9	R_CRUKP6216_M9t1	RNA	CRUKP6216	RNA
LU_7_R2d1	right lung (slice 3)	M10d1	M10	R_CRUKP6216_M10d1-w	DNA	CRUKP6216	Melanoma Panel v2
LU_7_R3d1	right lung (slice 3)	M11d1	M11	R_CRUKP6216_M11d1-w	DNA	CRUKP6216	Melanoma Panel v2
LU_7_R4d1	right lung (slice 3)	M12d1	M12	R_CRUKP6216_M12d1	DNA	CRUKP6216	Melanoma Panel v2
LU_8_R1d1	right lung (slice 3)	M13d1	M13	R_CRUKP6216_M13d1	DNA	CRUKP6216	Melanoma Panel v2
LU_8_R2d1	right lung (slice 3)	M14d1	M14	R_CRUKP6216_M14d1	DNA	CRUKP6216	Melanoma Panel v2
LU_9_R1d1	right lung (slice 5)	M15d1	M15	R_CRUKP6216_M15d1-w	DNA	CRUKP6216	Melanoma Panel v2
LU_10_R1d1	right lung (slice 5)	M16d1	M16	R_CRUKP6216_M16d1-w	DNA	CRUKP6216	Melanoma Panel v2
LU_11_R1d1	right lung (slice 5)	M17d1	M17	R_CRUKP6216_M17d1-w	DNA	CRUKP6216	Melanoma Panel v2
LU_12_R1d1	right lung (slice 5)	M18d1	M18	R_CRUKP6216_M18d1-w	DNA	CRUKP6216	Melanoma Panel v2
LU_13_R1d1	right lung (slice 6)	M19d1	M19	R_CRUKP6216_M19d1-w	DNA	CRUKP6216	Melanoma Panel v2
LU_13_R2d1	right lung (slice 6)	M20d1	M20	R_CRUKP6216_M20d1-w	DNA	CRUKP6216	Melanoma Panel v2
LU_13_R2d1	right lung (slice 6)	M20	M20	R_CRUKP6216_M20	DNA	CRUKP6216	SureSelectXT Human All Exon v5
LU_13_R2d1	right lung (slice 6)	M20	M20	R_CRUKP6216_M20t1	RNA	CRUKP6216	RNA
LU_14_R1d1	right lung (slice 6)	M22d1	M22	R_CRUKP6216_M22d1-w	DNA	CRUKP6216	Melanoma Panel v2
LU_15_R1d1	right lung (slice 6)	M23d1	M23	R_CRUKP6216_M23d1-w	DNA	CRUKP6216	Melanoma Panel v2
LU_16_R1d1	right lung (slice 7)	M24d1	M24	R_CRUKP6216_M24d1-w	DNA	CRUKP6216	Melanoma Panel v2
LU_16_R2d1	right lung (slice 7)	M25d1	M25	R_CRUKP6216_M25d1-w	DNA	CRUKP6216	Melanoma Panel v2
LU_17_R1d1	right lung (slice 8)	M27d1	M27	R_CRUKP6216_M27d1-w	DNA	CRUKP6216	Melanoma Panel v2
LU_17_R2d1	right lung (slice 8)	M28d1	M28	R_CRUKP6216_M28d1-w	DNA	CRUKP6216	Melanoma Panel v2
LU_17_R3d1	right lung (slice 8)	M29d1	M29	R_CRUKP6216_M29d1-w	DNA	CRUKP6216	Melanoma Panel v2
LU_17_R3d1	right lung (slice 8)	M29	M29	R_CRUKP6216_M29	DNA	CRUKP6216	SureSelectXT Human All Exon v5
LU_17_R3d1	right lung (slice 8)	M29	M29	R_CRUKP6216_M29t1	RNA	CRUKP6216	RNA
LU_18_R1d1	right lung (slice 4)	M30d1	M30	R_CRUKP6216_M30d1-w	DNA	CRUKP6216	Melanoma Panel v2
LU_18_R2d1	right lung (slice 4)	M31d1	M31	R_CRUKP6216_M31d1-w	DNA	CRUKP6216	Melanoma Panel v2
LU_19_R1d1	right lung (slice 4)	M32d1	M32	R_CRUKP6216_M32d1-w	DNA	CRUKP6216	Melanoma Panel v2
LU_20_R1d1	right lung (slice 4)	M33d1	M33	R_CRUKP6216_M33d1-w	DNA	CRUKP6216	Melanoma Panel v2
LI_1_R1d1	liver (slice 1)	M34d1	M34	R_CRUKP6216_M34d1-w	DNA	CRUKP6216	Melanoma Panel v2
LI_2_R1d1	liver (slice 1)	M35d1	M35	R_CRUKP6216_M35d1-w	DNA	CRUKP6216	Melanoma Panel v2
LI_2_R1d1	liver (slice 1)	M35d1	M35	R_CRUKP6216_M35	DNA	CRUKP6216	SureSelectXT Human All Exon v5
LI_2_R1d1	liver (slice 1)	M35d1	M35	R_CRUKP6216_M35t1	RNA	CRUKP6216	RNA
LI_3_R1d1	liver (slice 1)	M36d1	M36	R_CRUKP6216_M36d1-w	DNA	CRUKP6216	Melanoma Panel v2
LI_3_R2d1	liver (slice 1)	M37d1	M37	R_CRUKP6216_M37d1-w	DNA	CRUKP6216	Melanoma Panel v2
LI_4_R1d1	liver (slice 2)	M38d1	M38	R_CRUKP6216_M38d1-w	DNA	CRUKP6216	Melanoma Panel v2
LI_5_R1d1	liver (slice 2)	M39d1	M39	R_CRUKP6216_M39d1-w	DNA	CRUKP6216	Melanoma Panel v2
LI_6_R1d1	liver (slice 2)	M40d1	M40	R_CRUKP6216_M40d1-w	DNA	CRUKP6216	Melanoma Panel v2
LI_7_R1d1	liver (slice 2)	M41d1	M41	R_CRUKP6216_M41d1-w	DNA	CRUKP6216	Melanoma Panel v2
LI_8_R1d1	liver (slice 2)	M42d1	M42	R_CRUKP6216_M42d1-w	DNA	CRUKP6216	Melanoma Panel v2
LI_9_R1d1	liver (slice 2)	M43d1	M43	R_CRUKP6216_M43d1-w	DNA	CRUKP6216	Melanoma Panel v2
LI_10_R1d1	liver (slice 3)	M44d1	M44	R_CRUKP6216_M44d1-w	DNA	CRUKP6216	Melanoma Panel v2
LI_11_R1d1	liver (slice 3)	M45d1	M45	R_CRUKP6216_M45d1-w	DNA	CRUKP6216	Melanoma Panel v2
LI_11_R2d1	liver (slice 3)	M46d1	M46	R_CRUKP6216_M46d1-w	DNA	CRUKP6216	Melanoma Panel v2
LI_12_R1d1	liver (slice 3)	M47d1	M47	R_CRUKP6216_M47d1-w	DNA	CRUKP6216	Melanoma Panel v2
LI_12_R1d1	liver (slice 3)	M47	M47	R_CRUKP6216_M47	DNA	CRUKP6216	SureSelectXT Human All Exon v5
LI_12_R1d1	liver (slice 3)	M47	M47	R_CRUKP6216_M47t1	RNA	CRUKP6216	RNA
LI_12_R2d1	liver (slice 3)	M48d1	M48	R_CRUKP6216_M48d1-w	DNA	CRUKP6216	Melanoma Panel v2
LI_13_R1d1	liver (slice 4)	M49d1	M49	R_CRUKP6216_M49d1-w	DNA	CRUKP6216	Melanoma Panel v2
LI_14_R1d1	liver (slice 4)	M50d1	M50	R_CRUKP6216_M50d1-w	DNA	CRUKP6216	Melanoma Panel v2
LI_16_R1d1	liver (slice 4)	M52d1	M52	R_CRUKP6216_M52d1-w	DNA	CRUKP6216	Melanoma Panel v2
LI_17_R1d1	liver (slice 5)	M53d1	M53	R_CRUKP6216_M53d1-w	DNA	CRUKP6216	Melanoma Panel v2
LI_18_R1d1	liver (slice 5)	M54d1	M54	R_CRUKP6216_M54d1-w	DNA	CRUKP6216	Melanoma Panel v2
LI_18_R1d1	liver (slice 5)	M54	M54	R_CRUKP6216_M54	DNA	CRUKP6216	SureSelectXT Human All Exon v5
LI_18_R1d1	liver (slice 5)	M54	M54	R_CRUKP6216_M54t1	RNA	CRUKP6216	RNA
LI_19_R1d1	liver (slice 5)	M55d1	M55	R_CRUKP6216_M55d1-w	DNA	CRUKP6216	Melanoma Panel v2
LI_19_R2d1	liver (slice 5)	M56d1	M56	R_CRUKP6216_M56d1-w	DNA	CRUKP6216	Melanoma Panel v2
LI_20_R1d1	liver (slice 6)	M57d1	M57	R_CRUKP6216_M57d1-w	DNA	CRUKP6216	Melanoma Panel v2
LI_21_R1d1	liver (slice 6)	M58d1	M58	R_CRUKP6216_M58d1-w	DNA	CRUKP6216	Melanoma Panel v2
LI_22_R1d1	liver (slice 6)	M59d1	M59	R_CRUKP6216_M59d1-w	DNA	CRUKP6216	Melanoma Panel v2
LI_22_R2d1	liver (slice 6)	M60d1	M60	R_CRUKP6216_M60d1-w	DNA	CRUKP6216	Melanoma Panel v2
LI_23_R1d1	liver (slice 7)	M61	M61	R_CRUKP6216_M61	DNA	CRUKP6216	SureSelectXT Human All Exon v5
LI_23_R1d1	liver (slice 7)	M61	M61	R_CRUKP6216_M61t1	RNA	CRUKP6216	RNA
LI_25_R1d1	liver (slice 9)	M63d1	M63	R_CRUKP6216_M63d1-w	DNA	CRUKP6216	Melanoma Panel v2
LI_25_R2d1	liver (slice 9)	M64d1	M64	R_CRUKP6216_M64d1-w	DNA	CRUKP6216	Melanoma Panel v2
LI_26_R1d1	liver (slice 10)	M65d1	M65	R_CRUKP6216_M65d1-w	DNA	CRUKP6216	Melanoma Panel v2
LI_27_R1d1	liver (slice 11)	M66d1	M66	R_CRUKP6216_M66d1-w	DNA	CRUKP6216	Melanoma Panel v2
LI_28_R1d1	liver (slice 11)	M67d1	M67	R_CRUKP6216_M67d1-w	DNA	CRUKP6216	Melanoma Panel v2
LI_29_R1d1	liver (slice 11)	M68d1	M68	R_CRUKP6216_M68d1-w	DNA	CRUKP6216	Melanoma Panel v2
PE_1_R1d1	peritoneum	M69d1	M69	R_CRUKP6216_M69d1-w	DNA	CRUKP6216	Melanoma Panel v2
PE_1_R1d1	peritoneum	M69	M69	R_CRUKP6216_M69	DNA	CRUKP6216	SureSelectXT Human All Exon v5
PE_1_R1d1	peritoneum	M69	M69	R_CRUKP6216_M69t1	RNA	CRUKP6216	RNA
LN_1_R1d1	mediastinal lymph node	M70d1	M70	R_CRUKP6216_M70d1-w	DNA	CRUKP6216	Melanoma Panel v2
LN_1_R1d1	mediastinal lymph node	M70	M70	R_CRUKP6216_M70	DNA	CRUKP6216	SureSelectXT Human All Exon v5
LN_1_R1d1	mediastinal lymph node	M70	M70	R_CRUKP6216_M70t1	RNA	CRUKP6216	RNA
LN_2_R1d1	mediastinal lymph node	M71d1	M71	R_CRUKP6216_M71d1-w	DNA	CRUKP6216	Melanoma Panel v2
KI_1_R1d1	kidney deposit	M73d1	M73	R_CRUKP6216_M73d1-w	DNA	CRUKP6216	Melanoma Panel v2
LN_3_R1d1	abdominal aortic lymph node	M75d1	M75	R_CRUKP6216_M75d1-w	DNA	CRUKP6216	Melanoma Panel v2
GL	NA	B1d1	B1	R_CRUKP1599_B1d1	DNA	CRUKP1599	Melanoma Panel v2
GL	NA	B1d1	B1	R_CRUKP1599_B1d1	DNA	CRUKP1599	SureSelectXT Human All Exon v5
N_LU_1	normal lung	N11	N11	R_CRUKP1599_N11t1	RNA	CRUKP1599	RNA
N_LI_1	normal liver	N20	N20	R_CRUKP1599_N20t1	RNA	CRUKP1599	RNA
PR_1_R1	primary	R_CRUKP1599_TB29FF1_2	TB29FF1_2	R_CRUKP1599_TB29FF1_2	DNA	CRUKP1599	SureSelectXT Human All Exon v5
LNa_1_R1	external iliac LN	TB38d1	TB38	C_CRUKP1599_TB38d1	DNA	CRUKP1599	SureSelectXT Human All Exon v5
STa_1_R1	right groin scar nodules	TB39d1	TB39	C_CRUKP1599_TB39d1	DNA	CRUKP1599	SureSelectXT Human All Exon v5
LNa_2_R2	right pelvic sidewall LNs	TB40d1	TB40	C_CRUKP1599_TB40d1	DNA	CRUKP1599	SureSelectXT Human All Exon v5
LNa_2_R1	right pelvic sidewall LNs	TB41d1	TB41	C_CRUKP1599_TB41d1	DNA	CRUKP1599	SureSelectXT Human All Exon v5
STa_2_R1	right groin ?scar tissue	TB43d1	TB43	C_CRUKP1599_TB43d1	DNA	CRUKP1599	SureSelectXT Human All Exon v5
LNa_2_R3	right pelvic sidewall LNs	TB44d1	TB44	C_CRUKP1599_TB44d1	DNA	CRUKP1599	SureSelectXT Human All Exon v5
BRa_1_R1	frontal brain met (1 lesion; 2 blocks)	TB45d1	TB45	S_CRUKP1599_TB45d1	DNA	CRUKP1599	SureSelectXT Human All Exon v5
BRa_1_R2	frontal brain met (1 lesion; 2 blocks)	TB46d1	TB46	S_CRUKP1599_TB46d1	DNA	CRUKP1599	SureSelectXT Human All Exon v5
LU_1_R1d1	right upper lobe lung	M5d1	M5	R_CRUKP1599_M5d1	DNA	CRUKP1599	Melanoma Panel v2
LU_1_R1d1	right upper lobe lung	M5d1	M5	R_CRUKP1599_M5d1	DNA	CRUKP1599	SureSelectXT Human All Exon v5
LU_1_R1d1	right upper lobe lung	M5d1	M5	R_CRUKP1599_M5t1	RNA	CRUKP1599	RNA
LU_1_R2d1	right upper lobe lung	M6d1	M6	R_CRUKP1599_M6d1	DNA	CRUKP1599	Melanoma Panel v2
LU_1_R3d1	right upper lobe lung	M7d1	M7	R_CRUKP1599_M7d1	DNA	CRUKP1599	Melanoma Panel v2
LU_1_R3d1	right upper lobe lung	M7d1	M7	R_CRUKP1599_M7d1	DNA	CRUKP1599	SureSelectXT Human All Exon v5
LU_1_R3d1	right upper lobe lung	M7d1	M7	R_CRUKP1599_M7t1	RNA	CRUKP1599	RNA
LU_1_R4d1	right upper lobe lung	M8d1	M8	R_CRUKP1599_M8d1	DNA	CRUKP1599	Melanoma Panel v2
LN_1_R1d1	porta hepatis lymph node	M9d1	M9	R_CRUKP1599_M9d1	DNA	CRUKP1599	Melanoma Panel v2
LN_1_R2d1	porta hepatis lymph node	M10d1	M10	R_CRUKP1599_M10d1	DNA	CRUKP1599	Melanoma Panel v2
LN_1_R2d1	porta hepatis lymph node	M10d1	M10	R_CRUKP1599_M10d1	DNA	CRUKP1599	SureSelectXT Human All Exon v5
LN_1_R2d1	porta hepatis lymph node	M10d1	M10	R_CRUKP1599_M10t1	RNA	CRUKP1599	RNA
LN_1_R3d1	porta hepatis lymph node	M11d1	M11	R_CRUKP1599_M11d1	DNA	CRUKP1599	Melanoma Panel v2
LN_1_R3d1	porta hepatis lymph node	M11d1	M11	R_CRUKP1599_M11d1	DNA	CRUKP1599	SureSelectXT Human All Exon v5
LN_1_R3d1	porta hepatis lymph node	M11d1	M11	R_CRUKP1599_M11t1	RNA	CRUKP1599	RNA
LN_1_R4d1	porta hepatis lymph node	M12d1	M12	R_CRUKP1599_M12d1	DNA	CRUKP1599	Melanoma Panel v2
LN_1_R5d1	porta hepatis lymph node	M13d1	M13	R_CRUKP1599_M13d1	DNA	CRUKP1599	Melanoma Panel v2
LN_1_R6d1	porta hepatis lymph node	M14d1	M14	R_CRUKP1599_M14d1	DNA	CRUKP1599	Melanoma Panel v2
LN_1_R6d1	porta hepatis lymph node	M14d1	M14	R_CRUKP1599_M14d1	DNA	CRUKP1599	SureSelectXT Human All Exon v5
LN_1_R7d1	porta hepatis lymph node	M15d1	M15	R_CRUKP1599_M15d1	DNA	CRUKP1599	Melanoma Panel v2
LN_1_R7d1	porta hepatis lymph node	M15d1	M15	R_CRUKP1599_M15d1	DNA	CRUKP1599	SureSelectXT Human All Exon v5
LN_1_R7d1	porta hepatis lymph node	M15d1	M15	R_CRUKP1599_M15t1	RNA	CRUKP1599	RNA
LN_1_R8d1	porta hepatis lymph node	M16d1	M16	R_CRUKP1599_M16d1	DNA	CRUKP1599	Melanoma Panel v2
LN_1_R8d1	porta hepatis lymph node	M16d1	M16	R_CRUKP1599_M16d1	DNA	CRUKP1599	SureSelectXT Human All Exon v5
LN_1_R8d1	porta hepatis lymph node	M16d1	M16	R_CRUKP1599_M16t1	RNA	CRUKP1599	RNA
LN_1_R10d1	porta hepatis lymph node	M18d1	M18	R_CRUKP1599_M18d1	DNA	CRUKP1599	Melanoma Panel v2
LI_1_R1d1	right lobe liver	M19d1	M19	R_CRUKP1599_M19d1	DNA	CRUKP1599	Melanoma Panel v2
LI_1_R1d1	right lobe liver	M19d1	M19	R_CRUKP1599_M19d1	DNA	CRUKP1599	SureSelectXT Human All Exon v5
LI_1_R1d1	right lobe liver	M19d1	M19	R_CRUKP1599_M19t1	RNA	CRUKP1599	RNA
LI_2_R1d1	right lobe liver	M20d1	M20	R_CRUKP1599_M20d1	DNA	CRUKP1599	Melanoma Panel v2
LI_3_R1d1	right lobe liver	M21d1	M21	R_CRUKP1599_M21d1	DNA	CRUKP1599	Melanoma Panel v2
LI_4_R1d1	right lobe liver	M22d1	M22	R_CRUKP1599_M22d1	DNA	CRUKP1599	Melanoma Panel v2
LI_5_R1d1	right lobe liver	M23d1	M23	R_CRUKP1599_M23d1	DNA	CRUKP1599	Melanoma Panel v2
LI_7_R1d1	right lobe liver	M25d1	M25	R_CRUKP1599_M25d1	DNA	CRUKP1599	Melanoma Panel v2
LI_7_R1d1	right lobe liver	M25d1	M25	R_CRUKP1599_M25d1	DNA	CRUKP1599	SureSelectXT Human All Exon v5
LI_7_R1d1	right lobe liver	M25d1	M25	R_CRUKP1599_M25t2	RNA	CRUKP1599	RNA
LI_8_R1d1	right lobe liver	M26d1	M26	R_CRUKP1599_M26d1	DNA	CRUKP1599	Melanoma Panel v2
LI_8_R1d1	right lobe liver	M26d1	M26	R_CRUKP1599_M26d1	DNA	CRUKP1599	SureSelectXT Human All Exon v5
LI_8_R1d1	right lobe liver	M26d1	M26	R_CRUKP1599_M26t2	RNA	CRUKP1599	RNA
N_AD_1	normal adrenal	N6	N6	R_CRUKP6553_N6t1	RNA	CRUKP6553	RNA
N	normal spleen	N8d1	N8	R_CRUKP6553_N8d1	DNA	CRUKP6553	Melanoma Panel v2
N	normal spleen	N8d1	N8	R_CRUKP6553_N8d1	DNA	CRUKP6553	SureSelectXT Human All Exon v5
N	normal spleen	N8d1	N8	R_CRUKP6553_N8d1	DNA	CRUKP6553	SureSelectXT Human All Exon v5
N_SP_1	normal spleen	N8d1	N8	R_CRUKP6553_N8t1	RNA	CRUKP6553	RNA
N_LI_1	normal liver	N11	N11	R_CRUKP6553_N11t1	RNA	CRUKP6553	RNA
N_LU_1	normal left lung	N12	N12	R_CRUKP6553_N12t1	RNA	CRUKP6553	RNA
LNa_2_R1d1	right groin (inguinal) LN- recurrence	R_CRUKP6553_TB50FFP1_R1	TB50FFP1	R_CRUKP6553_TB50FFP1_R1	DNA	CRUKP6553	SureSelectXT Human All Exon v5
LNa_2_R2d1	right groin (inguinal) LN-recurrence	R_CRUKP6553_TB50FFP2_R2	TB50FFP2	R_CRUKP6553_TB50FFP2_R2	DNA	CRUKP6553	SureSelectXT Human All Exon v5
LNa_2_R3d1	right groin (inguinal) LN-recurrence	R_CRUKP6553_TB50FFP3_R3	TB50FFP3	R_CRUKP6553_TB50FFP3_R3	DNA	CRUKP6553	SureSelectXT Human All Exon v5
LNa_1_R4d1	right groin (inguinal) LN- first presentation	R_CRUKP6553_MB1FFP1_R1	MB1FFP1	R_CRUKP6553_MB1FFP1_R1	DNA	CRUKP6553	SureSelectXT Human All Exon v5
ST_2_R1d1	supraclavicular left chest wall	M2d1	M2	R_CRUKP6553_M2d1	DNA	CRUKP6553	Melanoma Panel v2
ST_3_R1d1	right chest wall lateral to 4th rib	M3d1	M3	R_CRUKP6553_M3d1	DNA	CRUKP6553	Melanoma Panel v2
ST_4_R1d1	right inguinal scar tumour, skin	M4d1	M4	R_CRUKP6553_M4d1	DNA	CRUKP6553	Melanoma Panel v2
ST_4_R1d1	right inguinal scar tumour, skin	M4d1	M4	R_CRUKP6553_M4d1		CRUKP6553	SureSelectXT Human All Exon v5
ST_4_R1d1	right inguinal scar tumour skin soft tissue	M4d1	M4	R_CRUKP6553_M4t1	RNA	CRUKP6553	RNA
ST_5_R1d1	right inguinal scar tumour, skin	M5d1	M5	R_CRUKP6553_M5d1	DNA	CRUKP6553	Melanoma Panel v2
ME_1_R1d1	small bowel mesentery	M6d1	M6	R_CRUKP6553_M6d1	DNA	CRUKP6553	Melanoma Panel v2
ME_2_R1d1	small bowel mesentery	M7d1	M7	R_CRUKP6553_M7d1	DNA	CRUKP6553	Melanoma Panel v2
ST_6_R1d1	right chest wall medial to 4th rib	M8d1	M8	R_CRUKP6553_M8d1	DNA	CRUKP6553	Melanoma Panel v2
ST_7_R1d1	right inguinal mass	M9d1	M9	R_CRUKP6553_M9d1	DNA	CRUKP6553	Melanoma Panel v2
ST_7_R1d1	right inguinal mass	M9d1	M9	R_CRUKP6553_M9d1		CRUKP6553	SureSelectXT Human All Exon v5
ST_7_R1d1	right inguinal mass soft tissue	M9d1	M9	R_CRUKP6553_M9t1	RNA	CRUKP6553	RNA
ST_7_R3d1	right inguinal mass inferior portion	M11d1	M11	R_CRUKP6553_M11d1	DNA	CRUKP6553	Melanoma Panel v2
ST_7_R4d1	right inguinal mass inferior portion	M12d1	M12	R_CRUKP6553_M12d1	DNA	CRUKP6553	Melanoma Panel v2
AD_1_R1d1	left adrenal	M13d1	M13	R_CRUKP6553_M13d1	DNA	CRUKP6553	Melanoma Panel v2
AD_1_R1d1	left adrenal	M13d1	M13	R_CRUKP6553_M13d1		CRUKP6553	SureSelectXT Human All Exon v5
AD_1_R1d1	left adrenal	M13d1	M13	R_CRUKP6553_M13t1	RNA	CRUKP6553	RNA
SP_1_R1d1	spleen tumour	M14d1	M14	R_CRUKP6553_M14d1	DNA	CRUKP6553	Melanoma Panel v2
SP_1_R1d1	spleen tumour	M14d1	M14	R_CRUKP6553_M14d1		CRUKP6553	SureSelectXT Human All Exon v5
SP_1_R1d1	spleen tumour	M14d1	M14	R_CRUKP6553_M14t1	RNA	CRUKP6553	RNA
SP_2_R1d1	spleen tumour	M15d1	M15	R_CRUKP6553_M15d1	DNA	CRUKP6553	Melanoma Panel v2
LI_1_R1d1	liver	M16d1	M16	R_CRUKP6553_M16d1	DNA	CRUKP6553	Melanoma Panel v2
LI_1_R1d1	liver	M16d1	M16	R_CRUKP6553_M16d1		CRUKP6553	SureSelectXT Human All Exon v5
LI_1_R1d1	liver	M16d1	M16	R_CRUKP6553_M16t1	RNA	CRUKP6553	RNA
LI_2_R1d1	liver	M17d1	M17	R_CRUKP6553_M17d1	DNA	CRUKP6553	Melanoma Panel v2
LI_3_R1d1	liver	M18d1	M18	R_CRUKP6553_M18d1	DNA	CRUKP6553	Melanoma Panel v2
LI_4_R1d1	liver	M19d1	M19	R_CRUKP6553_M19d1	DNA	CRUKP6553	Melanoma Panel v2
LI_4_R1d1	liver	M19d1	M19	R_CRUKP6553_M19d1		CRUKP6553	SureSelectXT Human All Exon v5
LI_4_R1d1	liver	M19d1	M19	R_CRUKP6553_M19t2	RNA	CRUKP6553	RNA
LI_5_R1d1	liver	M20d1	M20	R_CRUKP6553_M20d1	DNA	CRUKP6553	Melanoma Panel v2
LI_6_R1d1	liver	M21d1	M21	R_CRUKP6553_M21d1	DNA	CRUKP6553	Melanoma Panel v2
LI_7_R1d1	liver	M22d1	M22	R_CRUKP6553_M22d1	DNA	CRUKP6553	Melanoma Panel v2
LI_1_R2d1	liver	M23d1	M23	R_CRUKP6553_M23d1	DNA	CRUKP6553	Melanoma Panel v2
LI_8_R1d1	liver	M24d1	M24	R_CRUKP6553_M24d1	DNA	CRUKP6553	Melanoma Panel v2
LI_4_R2d1	liver	M25d1	M25	R_CRUKP6553_M25d1	DNA	CRUKP6553	Melanoma Panel v2
LI_4_R2d1	liver	M25d1	M25	R_CRUKP6553_M25d1		CRUKP6553	SureSelectXT Human All Exon v5
LI_4_R2d1	liver	M25d1	M25	R_CRUKP6553_M25t1	RNA	CRUKP6553	RNA
BO_1_R1d1	spine T3	M26d1	M26	R_CRUKP6553_M26d1	DNA	CRUKP6553	Melanoma Panel v2
BO_2_R1d1	spine T6	M27d1	M27	R_CRUKP6553_M27d1	DNA	CRUKP6553	Melanoma Panel v2
BO_3_R1d1	spine T8	M28d1	M28	R_CRUKP6553_M28d1	DNA	CRUKP6553	Melanoma Panel v2
BO_3_R1d1	spine T8	M28d1	M28	R_CRUKP6553_M28d1		CRUKP6553	SureSelectXT Human All Exon v5
BO_3_R1d1	bone spine T8	M28d1	M28	R_CRUKP6553_M28t1	RNA	CRUKP6553	RNA
BO_4_R1d1	spine T10	M29d1	M29	R_CRUKP6553_M29d1	DNA	CRUKP6553	Melanoma Panel v2
BO_5_R1d1	spine T12	M30d1	M30	R_CRUKP6553_M30d1	DNA	CRUKP6553	Melanoma Panel v2
LU_1_R1d1	left lung	M31d1	M31	R_CRUKP6553_M31d1	DNA	CRUKP6553	Melanoma Panel v2
LU_2_R1d1	right lower lobe deposit	M32d1	M32	R_CRUKP6553_M32d1	DNA	CRUKP6553	Melanoma Panel v2
LU_2_R1d1	right lower lobe deposit	M32d1	M32	R_CRUKP6553_M32d1		CRUKP6553	SureSelectXT Human All Exon v5
LU_2_R1d1	right lower lobe deposit lung	M32d1	M32	R_CRUKP6553_M32t1	RNA	CRUKP6553	RNA
LU_3_R1d1	right lower lobe pleural nodule	M33d1	M33	R_CRUKP6553_M33d1	DNA	CRUKP6553	Melanoma Panel v2
LU_3_R1d1	right lower lobe pleural nodule	M33d1	M33	R_CRUKP6553_M33d1		CRUKP6553	SureSelectXT Human All Exon v5
LU_3_R1d1	right lower lobe pleural nodule lung	M33d1	M33	R_CRUKP6553_M33t1	RNA	CRUKP6553	RNA
LU_4_R1d1	right lower lobe pleural nodule	M34d1	M34	R_CRUKP6553_M34d1	DNA	CRUKP6553	Melanoma Panel v2
LU_5_R1d1	right lower lobe pleural nodule	M35d1	M35	R_CRUKP6553_M35d1	DNA	CRUKP6553	Melanoma Panel v2
LN_1_R1d1	left hilar lymph node	M36d1	M36	R_CRUKP6553_M36d1	DNA	CRUKP6553	Melanoma Panel v2
LN_2_R1d1	right hilar lymph node	M37d1	M37	R_CRUKP6553_M37d1	DNA	CRUKP6553	Melanoma Panel v2
LN_3_R1d1	right hilar lymph node	M38d1	M38	R_CRUKP6553_M38d1	DNA	CRUKP6553	Melanoma Panel v2
LNa_1_R1d1	right groin (inguinal) LN- first presentation	R_MX144_MB1FFP1_R1	MX144_MB1FFP1	R_MX144_MB1FFP1_R1	DNA	CRUKP6553	SureSelectXT Human All Exon v5
LNa_1_R2d1	right groin (inguinal) LN- first presentation	R_MX144_MB1FFP2_R2	MX144_MB1FFP2	R_MX144_MB1FFP2_R2	DNA	CRUKP6553	SureSelectXT Human All Exon v5
LNa_1_R3d1	right groin (inguinal) LN- first presentation	R_MX144_MB1FFP3_R3	MX144_MB1FFP3	R_MX144_MB1FFP3_R3	DNA	CRUKP6553	SureSelectXT Human All Exon v5
STa_1_R1d1	right groin subcutaneous - recurrence	R_MX144_MB2FFP1	MX144_MB2FFP1	R_MX144_MB2FFP1	DNA	CRUKP6553	SureSelectXT Human All Exon v5
GL	NA	B1d1	B1	R_CRUKP2378_B1d1	DNA	CRUKP2378	Melanoma Panel v2
N_KI_2	Right kidney, normal	R_CRUKP2378_N12	N12	R_CRUKP2378_N12d1	DNA	CRUKP2378	Melanoma Panel v2
N_S_1	Normal spleen	R_CRUKP2378_N13	N13	R_CRUKP2378_N13d1	DNA	CRUKP2378	Melanoma Panel v2
N_S_1	Normal spleen	R_CRUKP2378_N13	N13	R_CRUKP2378_N13d1	DNA	CRUKP2378	SureSelectXT Human All Exon v5
N_SP_1	normal spleen	N13	N13	R_CRUKP2378_N13t1	RNA	CRUKP2378	RNA
PR_1_R1d1	Primary- R1	R_CRUKP2378_TB1FFP1_R1d1	TB1FFP1	R_CRUKP2378_TB1FFP1_R1d1	DNA	CRUKP2378	SureSelectXT Human All Exon v5
PR_1_R2d1	Primary- R2	R_CRUKP2378_TB1FFP2_R2	TB1FFP2	R_CRUKP2378_TB1FFP2_R2	DNA	CRUKP2378	SureSelectXT Human All Exon v5
PR_1_R3d1	Primary- R3	R_CRUKP2378_TB1FFP3_R3	TB1FFP3	R_CRUKP2378_TB1FFP3_R3	DNA	CRUKP2378	SureSelectXT Human All Exon v5
PR_1_R4d1	Primary- R4	R_CRUKP2378_TB1FFP4_R4	TB1FFP4	R_CRUKP2378_TB1FFP4_R4	DNA	CRUKP2378	SureSelectXT Human All Exon v5
SLNa_1_R2	SLN- R2	R_CRUKP2378_TB3FFP1	TB3FFP1	R_CRUKP2378_TB3FFP1	DNA	CRUKP2378	SureSelectXT Human All Exon v5
PLF_1	pleural fluid cell block	R_CRUKP2378_PFC1d1	PFC1	R_CRUKP2378_PFC1d1	DNA	CRUKP2378	Melanoma Panel v2
LN_1_R1d1	left inguinal	M1d1	M1	R_CRUKP2378_M1d1	DNA	CRUKP2378	Melanoma Panel v2
LN_1_R1d1	left inguinal	M1d1	M1	R_CRUKP2378_M1d1		CRUKP2378	SureSelectXT Human All Exon v5
LN_1_R1d1	left inguinal lymph node	M1d1	M1	R_CRUKP2378_M1t1	RNA	CRUKP2378	RNA
LN_1_R2d1	left inguinal	M2d1	M2	R_CRUKP2378_M2d1	DNA	CRUKP2378	Melanoma Panel v2
LN_1_R3d1	left inguinal	M3d1	M3	R_CRUKP2378_M3d1	DNA	CRUKP2378	Melanoma Panel v2
LN_1_R4d1	left inguinal	M4d1	M4	R_CRUKP2378_M4d1	DNA	CRUKP2378	Melanoma Panel v2
LN_2_R1d1	small bowel mesenteric lymph node	M5d1	M5	R_CRUKP2378_M5d1	DNA	CRUKP2378	Melanoma Panel v2
PE_1_R1d1	omental deposit	M6d1	M6	R_CRUKP2378_M6d1	DNA	CRUKP2378	Melanoma Panel v2
LN_3_R1d1	para-aortic (right)	M7d1	M7	R_CRUKP2378_M7d1	DNA	CRUKP2378	Melanoma Panel v2
LN_3_R1d1	para-aortic (right)	M7d1	M7	R_CRUKP2378_M7d1		CRUKP2378	SureSelectXT Human All Exon v5
LN_3_R1d1	para-aortic (right) lymph node	M7d1	M7	R_CRUKP2378_M7t1	RNA	CRUKP2378	RNA
LN_4_R1d1	para-aortic (right)	M8d1	M8	R_CRUKP2378_M8d1	DNA	CRUKP2378	Melanoma Panel v2
LN_5_R1d1	para-aortic (right)	M9d1	M9	R_CRUKP2378_M9d1	DNA	CRUKP2378	Melanoma Panel v2
SP_1_R1d1	spleen	M10d1	M10	R_CRUKP2378_M10d1	DNA	CRUKP2378	Melanoma Panel v2
SP_1_R1d1	spleen	M10d1	M10	R_CRUKP2378_M10d1		CRUKP2378	SureSelectXT Human All Exon v5
SP_1_R1d1	spleen	M10d1	M10	R_CRUKP2378_M10t1	RNA	CRUKP2378	RNA
SP_2_R1d1	spleen	M11d1	M11	R_CRUKP2378_M11d1	DNA	CRUKP2378	Melanoma Panel v2
SP_3_R1d1	spleen	M12d1	M12	R_CRUKP2378_M12d1	DNA	CRUKP2378	Melanoma Panel v2
LN_6_R1d1	porta hepatis	M13d1	M13	R_CRUKP2378_M13d1	DNA	CRUKP2378	Melanoma Panel v2
LN_6_R2d1	porta hepatis	M14d1	M14	R_CRUKP2378_M14d1	DNA	CRUKP2378	Melanoma Panel v2
LN_6_R2d1	porta hepatis	M14d1	M14	R_CRUKP2378_M14d1		CRUKP2378	SureSelectXT Human All Exon v5
LN_6_R2d1	porta hepatis lymph node	M14d1	M14	R_CRUKP2378_M14t1	RNA	CRUKP2378	RNA
LN_7_R1d1	porta hepatis	M15d1	M15	R_CRUKP2378_M15d1	DNA	CRUKP2378	Melanoma Panel v2
AD_1_R1d1	left adrenal	M16d1	M16	R_CRUKP2378_M16d1	DNA	CRUKP2378	Melanoma Panel v2
LU_1_R1d1	subpleural nodule	M17d1	M17	R_CRUKP2378_M17d1	DNA	CRUKP2378	Melanoma Panel v2
LN_8_R1d1	left hilar	M18d1	M18	R_CRUKP2378_M18d1	DNA	CRUKP2378	Melanoma Panel v2
LU_2_R1d1	left lower lobe subpleural nodule	M19d1	M19	R_CRUKP2378_M19d1	DNA	CRUKP2378	Melanoma Panel v2
LU_3_R1d1	left upper lobe	M20d1	M20	R_CRUKP2378_M20d1	DNA	CRUKP2378	Melanoma Panel v2
LU_4_R1d1	right upper lobe	M21d1	M21	R_CRUKP2378_M21d1	DNA	CRUKP2378	Melanoma Panel v2
LI_1_R1d1	left lobe	M22d1	M22	R_CRUKP2378_M22d1	DNA	CRUKP2378	Melanoma Panel v2
LI_2_R1d1	left lobe	M23d1	M23	R_CRUKP2378_M23d1	DNA	CRUKP2378	Melanoma Panel v2
LI_2_R2d1	left lobe	M24d1	M24	R_CRUKP2378_M24d1	DNA	CRUKP2378	Melanoma Panel v2
LI_3_R1d1	left lobe	M25d1	M25	R_CRUKP2378_M25d1	DNA	CRUKP2378	Melanoma Panel v2
LI_3_R1d1	left lobe	M25d1	M25	R_CRUKP2378_M25d1		CRUKP2378	SureSelectXT Human All Exon v5
LI_3_R1d1	left lobe liver	M25d1	M25	R_CRUKP2378_M25t1	RNA	CRUKP2378	RNA
LI_3_R2d1	left lobe	M26d1	M26	R_CRUKP2378_M26d1	DNA	CRUKP2378	Melanoma Panel v2
LI_3_R2d1	left lobe	M26d1	M26	R_CRUKP2378_M26d1		CRUKP2378	SureSelectXT Human All Exon v5
LI_3_R2d1	left lobe liver	M26d1	M26	R_CRUKP2378_M26t1	RNA	CRUKP2378	RNA
LI_4_R1d1	left lobe	M27d1	M27	R_CRUKP2378_M27d1	DNA	CRUKP2378	Melanoma Panel v2
LI_5_R1d1	left lobe	M28d1	M28	R_CRUKP2378_M28d1	DNA	CRUKP2378	Melanoma Panel v2
LI_6_R1d1	left lobe	M29d1	M29	R_CRUKP2378_M29d1	DNA	CRUKP2378	Melanoma Panel v2
LI_7_R1d1	left lobe	M30d1	M30	R_CRUKP2378_M30d1	DNA	CRUKP2378	Melanoma Panel v2
LI_8_R1d1	left lobe	M31d1	M31	R_CRUKP2378_M31d1	DNA	CRUKP2378	Melanoma Panel v2
LI_9_R1d1	left lobe	M32d1	M32	R_CRUKP2378_M32d1	DNA	CRUKP2378	Melanoma Panel v2
LI_9_R2d1	left lobe	M33d1	M33	R_CRUKP2378_M33d1	DNA	CRUKP2378	Melanoma Panel v2
LI_9_R2d1	left lobe	M33d1	M33	R_CRUKP2378_M33d1		CRUKP2378	SureSelectXT Human All Exon v5
LI_9_R2d1	left lobe liver	M33d1	M33	R_CRUKP2378_M33t1	RNA	CRUKP2378	RNA
LI_10_R1d1	left lobe	M34d1	M34	R_CRUKP2378_M34d1	DNA	CRUKP2378	Melanoma Panel v2
LI_11_R1d1	left lobe	M35d1	M35	R_CRUKP2378_M35d1	DNA	CRUKP2378	Melanoma Panel v2
LI_12_R1d1	left lobe	M36d1	M36	R_CRUKP2378_M36d1	DNA	CRUKP2378	Melanoma Panel v2
LI_13_R1d1	left lobe	M37d1	M37	R_CRUKP2378_M37d1	DNA	CRUKP2378	Melanoma Panel v2
LI_14_R1d1	right lobe	M38d1	M38	R_CRUKP2378_M38d1	DNA	CRUKP2378	Melanoma Panel v2
LI_15_R1d1	right lobe	M39d1	M39	R_CRUKP2378_M39d1	DNA	CRUKP2378	Melanoma Panel v2
LI_16_R1d1	right lobe	M40d1	M40	R_CRUKP2378_M40d1	DNA	CRUKP2378	Melanoma Panel v2
LI_17_R1d1	right lobe	M41d1	M41	R_CRUKP2378_M41d1	DNA	CRUKP2378	Melanoma Panel v2
LI_17_R1d1	right lobe	M41d1	M41	R_CRUKP2378_M41d1	DNA	CRUKP2378	Melanoma Panel v2
LI_18_R1d1	right lobe	R_CRUKP2378_M42d1	M42	R_CRUKP2378_M42d1	DNA	CRUKP2378	Melanoma Panel v2
LI_19_R1d1	right lobe	R_CRUKP2378_M43d1	M43	R_CRUKP2378_M43d1	DNA	CRUKP2378	Melanoma Panel v2
LI_19_R1d1	right lobe	R_CRUKP2378_M43d1	M43	R_CRUKP2378_M43d1		CRUKP2378	SureSelectXT Human All Exon v5
LI_19_R1d1	right lobe liver	M43d1	M43	R_CRUKP2378_M43t1	RNA	CRUKP2378	RNA
LI_20_R1d1	right lobe	R_CRUKP2378_M44d1	M44	R_CRUKP2378_M44d1	DNA	CRUKP2378	Melanoma Panel v2
LI_20_R1d1	right lobe	R_CRUKP2378_M44d1	M44	R_CRUKP2378_M44d1		CRUKP2378	SureSelectXT Human All Exon v5
LI_20_R1d1	right lobe liver	M44d1	M44	R_CRUKP2378_M44t1	RNA	CRUKP2378	RNA
LI_21_R1d1	right lobe	R_CRUKP2378_M45d1	M45	R_CRUKP2378_M45d1	DNA	CRUKP2378	Melanoma Panel v2
LI_22_R1d1	right lobe	R_CRUKP2378_M46d1	M46	R_CRUKP2378_M46d1	DNA	CRUKP2378	Melanoma Panel v2
LI_23_R1d1	right lobe	R_CRUKP2378_M47d1	M47	R_CRUKP2378_M47d1	DNA	CRUKP2378	Melanoma Panel v2
LI_24_R1d1	right lobe	R_CRUKP2378_M48d1	M48	R_CRUKP2378_M48d1	DNA	CRUKP2378	Melanoma Panel v2
LI_25_R1d1	right lobe	R_CRUKP2378_M49d1	M49	R_CRUKP2378_M49d1	DNA	CRUKP2378	Melanoma Panel v2
LI_26_R1d1	right lobe	R_CRUKP2378_M50d1	M50	R_CRUKP2378_M50d1	DNA	CRUKP2378	Melanoma Panel v2
LI_27_R1d1	right lobe	R_CRUKP2378_M51d1	M51	R_CRUKP2378_M51d1	DNA	CRUKP2378	Melanoma Panel v2
LI_28_R1d1	right lobe	R_CRUKP2378_M52d1	M52	R_CRUKP2378_M52d1	DNA	CRUKP2378	Melanoma Panel v2
LI_29_R1d1	right lobe	R_CRUKP2378_M53d1	M53	R_CRUKP2378_M53d1	DNA	CRUKP2378	Melanoma Panel v2
LI_29_R1d1	right lobe	R_CRUKP2378_M53d1	M53	R_CRUKP2378_M53d1		CRUKP2378	SureSelectXT Human All Exon v5
LI_29_R1d1	right lobe liver	M53d1	M53	R_CRUKP2378_M53t1	RNA	CRUKP2378	RNA
LI_30_R1d1	right lobe	R_CRUKP2378_M54d1	M54	R_CRUKP2378_M54d1	DNA	CRUKP2378	Melanoma Panel v2
LI_31_R1d1	right lobe	R_CRUKP2378_M55d1	M55	R_CRUKP2378_M55d1	DNA	CRUKP2378	Melanoma Panel v2
LI_32_R1d1	right lobe	R_CRUKP2378_M56d1	M56	R_CRUKP2378_M56d1	DNA	CRUKP2378	Melanoma Panel v2
LI_33_R1d1	right lobe	R_CRUKP2378_M57d1	M57	R_CRUKP2378_M57d1	DNA	CRUKP2378	Melanoma Panel v2
LI_34_R1d1	right lobe	R_CRUKP2378_M58d1	M58	R_CRUKP2378_M58d1	DNA	CRUKP2378	Melanoma Panel v2
LI_34_R2d1	right lobe	R_CRUKP2378_M59d1	M59	R_CRUKP2378_M59d1	DNA	CRUKP2378	Melanoma Panel v2

## Sheet: S. Table 3
S. Table 3: Overview of lines of treatment given to each patient.
Patient	Treatment.number	Drug	No..of.cycles	Best.response	days.from.tx.start.to.death
CRUKP2986	1	Nivo_CM238	4	PD	313
CRUKP2986	2	Ipilimumab	2	PD	273
CRUKP2986	3	Dabrafenib	4	SD	231
CRUKP2986	4	Pembrolizumab	2	PD	100
CRUKP1842	1	Dabrafenib	10	PR	699
CRUKP1842	2	Pembrolizumab	4	PD	409
CRUKP1842	3	IpiNivo	4	SD	304
CRUKP6746	1	Pembrolizumab	8	SD	786
CRUKP5107	1	IpiNivo	1	PR	990
CRUKP5107	2	Dab_Tram	8	PR	910
CRUKP5107	3	IpiNivo	12	PR	679
CRUKP5107	4	VemCobi	4	PR	441
CRUKP5107	5	Cis_DTIC	7	SD	316
CRUKP5107	6	Pembrolizumab	2	PD	83
CRUKP6170	1	IpiNivo	2	PD	100
CRUKP6170	2	Carbo_DTIC	2	PD	61
CRUKP2567	1	Dab_Tram	3	PR	96
CRUKP2567	2	IpiNivo	1	PD	14
CRUKP1614	1	Ipi	4	PD	1023
CRUKP1614	2	Nivo	18	PR	879
CRUKP1614	3	Dab_Tram	1	PR	266
CRUKP9359	1	Pembrolizumab	12	SD	693
CRUKP9359	2	PIANOtrialPLX3397	3	PD	221
CRUKP9359	3	Imatinib	3	PD	132
CRUKP9097	1	IpiNivo	1	PD	517
CRUKP9097	2	Dab_Tram	10	PR	423
CRUKP9097	3	Pembro	3	PD	139
CRUKP1047	1	IpiNivo	1	PD	346
CRUKP1047	2	Dab_Tram	6	PR	318
CRUKP1047	3	IpiNivo	1	PD	145
CRUKP6216	1	Pembrolizumab	2	PD	87
CRUKP6216	2	Dab_Tram	1	SD	48
CRUKP1599	1	IpiNivo	16	PR	635
CRUKP1599	2	Temozolomide	5	PR	332
CRUKP6553	1	IpiNivo	2	PD	98
CRUKP2378	1	IpiNivo	2	PD	204
CRUKP2378	2	Pembrolizumab	3	PD	121

## Sheet: S. Table 4
S. Table 4: Lesions and patients included in the lesion-level response to ICI analysis.
Patient	Sample
CRUKP1047	M14
CRUKP1047	M3
CRUKP1047	M32
CRUKP1047	M9
CRUKP1842	M8
CRUKP9097	M13
CRUKP9097	M14
CRUKP9097	M16
CRUKP9097	M23
CRUKP9097	M28
CRUKP9097	M30
CRUKP9097	M5
CRUKP9097	M7
CRUKP6746	M3
CRUKP6746	M4
CRUKP6746	M5
CRUKP1614	M11
CRUKP1614	M26
CRUKP6553	M16
CRUKP6553	M17
CRUKP6553	M32
CRUKP6553	M9
CRUKP5107	M10
CRUKP5107	M12
CRUKP5107	M14
CRUKP5107	M2
CRUKP5107	M21
CRUKP5107	M23
CRUKP5107	M26
CRUKP5107	M29
CRUKP5107	M45
CRUKP5107	M49

## Sheet: S. Table 5
S. Table 5: Hallmark genesets significantly upregulated in normal tissue vs tumor tissue. Table shows p-values for tissue type, purity; T value for tissue type, purity; q-value for tissue type, purity (FDR corrected).
pathway	tissue_type.p	purity.p	tt.t.val	purity.t.val	tt.q	purity.q
HALLMARK_KRAS_SIGNALING_UP	2.44e-24	7.1e-17	-12.6221	-9.62129	1.22e-22	3.55e-15
HALLMARK_HEME_METABOLISM	1.69e-22	3.13e-08	-11.8815	-5.88899	4.23e-21	6.26e-08
HALLMARK_COMPLEMENT	3.53e-21	6.78e-13	-11.3524	-7.97724	5.88e-20	4.85e-12
HALLMARK_IL6_JAK_STAT3_SIGNALING	2.67e-20	4.12e-13	-11.0004	-8.06879	2.67e-19	4.12e-12
HALLMARK_KRAS_SIGNALING_DN	4.39e-20	2.6e-11	-10.9135	-7.29653	3.66e-19	7.65e-11
HALLMARK_IL2_STAT5_SIGNALING	1.13e-18	6.38e-15	-10.3478	-8.82327	8.04e-18	1.2e-13
HALLMARK_APICAL_JUNCTION	1.35e-18	8.51e-15	-10.3158	-8.77162	8.45e-18	1.2e-13
HALLMARK_ESTROGEN_RESPONSE_EARLY	2.45e-18	1.91e-12	-10.2116	-7.78653	1.36e-17	1.06e-11
HALLMARK_ESTROGEN_RESPONSE_LATE	2.9e-18	1.03e-11	-10.1821	-7.47182	1.45e-17	4.28e-11
HALLMARK_INFLAMMATORY_RESPONSE	9.92e-18	1.03e-12	-9.96711	-7.90047	4.51e-17	6.43e-12
HALLMARK_INTERFERON_GAMMA_RESPONSE	3.77e-17	6.23e-12	-9.73264	-7.56574	1.57e-16	2.83e-11
HALLMARK_APICAL_SURFACE	7.01e-17	9.58e-15	-9.62364	-8.75039	2.5e-16	1.2e-13
HALLMARK_UV_RESPONSE_DN	3.22e-16	3.21e-12	-9.35442	-7.68939	1.07e-15	1.61e-11
HALLMARK_TGF_BETA_SIGNALING	9.6e-16	8.56e-11	-9.16078	-7.06886	2.82e-15	2.38e-10
HALLMARK_ALLOGRAFT_REJECTION	1.07e-14	1.91e-11	-8.72973	-7.35542	2.99e-14	6.02e-11
HALLMARK_UV_RESPONSE_UP	1.98e-14	1.83e-11	-8.62029	-7.36315	4.94e-14	6.02e-11
HALLMARK_BILE_ACID_METABOLISM	8.73e-14	0.000818	-8.35175	-3.42684	2.08e-13	0.001105
HALLMARK_REACTIVE_OXYGEN_SPECIES_PATHWAY	1.07e-13	3.56e-07	-8.31405	-5.36692	2.44e-13	6.59e-07
HALLMARK_ANDROGEN_RESPONSE	1.18e-13	1.52e-06	-8.29759	-5.04119	2.56e-13	2.62e-06
HALLMARK_XENOBIOTIC_METABOLISM	2.75e-13	6.85e-05	-8.14294	-4.11421	5.72e-13	0.000111
HALLMARK_COAGULATION	8.27e-13	1.89e-07	-7.94078	-5.50511	1.65e-12	3.64e-07
HALLMARK_PI3K_AKT_MTOR_SIGNALING	1.29e-12	4.49e-09	-7.85805	-6.28887	2.49e-12	1.01e-08
HALLMARK_INTERFERON_ALPHA_RESPONSE	2.55e-12	1.55e-09	-7.73238	-6.50191	4.72e-12	4.09e-09
HALLMARK_APOPTOSIS	3.18e-12	1.58e-11	-7.69166	-7.39134	5.67e-12	6.02e-11
HALLMARK_ANGIOGENESIS	3.65e-12	1.93e-11	-7.66558	-7.35319	6.3e-12	6.02e-11
HALLMARK_MYOGENESIS	1.67e-11	3.2e-09	-7.38053	-6.35688	2.78e-11	7.63e-09
HALLMARK_PANCREAS_BETA_CELLS	1.26e-10	0.000293	-6.99404	-3.72227	2.04e-10	0.000444
HALLMARK_TNFA_SIGNALING_VIA_NFKB	2.5e-10	5.05e-09	-6.86139	-6.26489	3.91e-10	1.05e-08
HALLMARK_EPITHELIAL_MESENCHYMAL_TRANSITION	1.79e-09	4.99e-13	-6.47377	-8.03349	2.63e-09	4.16e-12
HALLMARK_P53_PATHWAY	2.14e-09	2.27e-09	-6.43755	-6.42585	3.06e-09	5.68e-09
HALLMARK_ADIPOGENESIS	8.36e-09	0.000963	-6.16216	-3.37824	1.16e-08	0.001267
HALLMARK_HYPOXIA	8.7e-09	4.62e-09	-6.15402	-6.2828	1.18e-08	1.01e-08
HALLMARK_PEROXISOME	6.89e-08	0.006241	-5.72238	-2.78011	9.07e-08	0.007802
HALLMARK_FATTY_ACID_METABOLISM	1.57e-07	0.016963	-5.54604	-2.41866	2.01e-07	0.020194
HALLMARK_CHOLESTEROL_HOMEOSTASIS	1.49e-06	0.000769	-5.046	-3.44528	1.86e-06	0.001067
HALLMARK_NOTCH_SIGNALING	0.000121	5.36e-06	-3.96295	-4.74729	0.000148	8.93e-06
HALLMARK_WNT_BETA_CATENIN_SIGNALING	0.000435	5.44e-07	-3.6104	-5.27293	0.000518	9.71e-07
HALLMARK_HEDGEHOG_SIGNALING	0.07085	0.00014	-1.82137	-3.92461	0.078723	0.000219

## Sheet: S. Table 6
S. Table 6: Hallmark genesets significantly upregulated in tumor tissue vs normal tissue. Table shows p-values for tissue type, purity; T value for tissue type, purity; q-value for tissue type, purity (FDR corrected).
pathway	tissue_type.p	purity.p	tt.t.val	purity.t.val	tt.q	purity.q
HALLMARK_MYC_TARGETS_V2	2.27e-20	0.004513	11.0283	2.89022	2.67e-19	0.005786
HALLMARK_E2F_TARGETS	5.22e-17	0.130777	9.6754	1.52065	2.01e-16	0.142148
HALLMARK_MYC_TARGETS_V1	4.01e-16	0.000404	9.31579	3.63137	1.25e-15	0.000578
HALLMARK_G2M_CHECKPOINT	1.23e-14	0.656357	8.70565	0.445976	3.23e-14	0.669752
HALLMARK_DNA_REPAIR	1.07e-09	0.2961	6.57629	1.04905	1.62e-09	0.315
HALLMARK_UNFOLDED_PROTEIN_RESPONSE	0.014711	0.805128	2.47244	-0.24722	0.017106	0.805128
HALLMARK_MITOTIC_SPINDLE	0.029634	0.021911	2.19917	-2.3198	0.033675	0.025477
HALLMARK_OXIDATIVE_PHOSPHORYLATION	0.083815	0.101622	1.74233	1.64871	0.091104	0.11548

## Sheet: S. Table 7
S. Table 7: Genes included in the target panel.
Gene name
ABCB5
ACO1
ACSBG1
ADORA2A
AHNAK
AKT1
AKT3
ALPK2
ANO4
APC
APC2
APCS
APLNR
ARID1A
ARID1B
ARID2
ASXL3
ATM
ATP5F1
ATR
AXIN1
AXIN2
B2M
BAP1
BBS1
BCL2A1
BLCAP
BLCAP_PROMOTER
BOLA1
BRAF
BRCA1
BRCA2
BTBD12
BTK
C1QTNF9
C2ORF16
C3ORF71
C7ORF58
C10ORF28
C10ORF72
CALR
CANX
CASP8
CCK
CCL2
CCND1
CD2
CD40
CD58
CD70
CD80
CD86
CD209
CD274
CD276
CDK4
CDK12
CDKN2A
CEACAM1
CENPE
CHCHD2
CHEK1
CHEK2
COL3A1
COL4A5
COL17A1
COL21A1
CREBBP
CSF1R
CSN3
CTLA4
CTNNB1
CWH43
CYP3A5
DDC
DDX3X
DEFB134
DIDO1
DMC1
DPYD
DSG3
DSP
EFNB3
EGFR
EMG1
ENST00000376828
ENST00000603274,NM_005514
EP300
ERBB2
ERBB4
ERCC6
EZH2
FAM55C
FAM58A
FANCD2
FANCM
FAT4
FCGR2A
FCGR2B
FCGR3B
FGFR2
FGFR3
GLRB
GML
GNA11
GNAQ
GRIN2A
GRM3
H2AFX
HAVCR2
HDAC9
HFE
HHLA2
HNF1A
HOXD8
HRAS
HS6ST2
HSD11B1
HSPA5
HYDIN
IDH1
IDH2
IDO1
IFNGR2
IL1A
IL1B
IL5RA
IRF1
JAK1
JAK2
KBTBD8
KBTBD8_PROMOTER,KBTBD8
KDR
KEL
KIT
KMT2A
KMT2B
KMT2D
KNSTRN
KNTC1
KRAS
KRTAP5-10
KYNU
LAG3
LAMA3
LGALS3
LGALS9
LILRB5
LRP1B
MAGEC1
MAGEC3
MAN1A1
MAP2K1
MAP2K2
MAP3K5
MAP3K9
MAPK1
MAPK3
MDC1
MDM2
MECOM
MET
MICA
MICB
MITF
MLANA
MLH1
MLL3
MMP1
MMP27
MPP7
MRE11A
MRPS31
MSH2
MSH6
MSH6,RS1042821
MTOR
MUC7
MYC
MYH7
MYPOP
NAP1L2
NBN
NBPF1
NDST3
NF1
NFKBIE
NFKBIE_PROMOTER
NFKBIE_PROMOTER,NFKBIE
NGF
NM_002116
NM_002117
NM_002118
NM_002119
NM_002120
NM_002120,TAP2
NM_002121
NM_002122
NM_002123
NM_002123,ENST00000399084
NM_002124
NM_002127
NM_005514
NM_005516
NM_006120
NM_018950
NM_019111
NM_020056
NM_033554
NM_001098479
NOS2
NOTCH2
NRAS
NRK
NR_026973
NSUN6
NSUN6_PROMOTER
NUDT4
NUDT11
OXA1L
PALB2
PARM1
PDCD1LG2
PDCD11
PDGFRA
PDIA3
PES1
PIK3CA
PIK3R1
PKDREJ
POLD1
POLE
POLQ
POLR2B
POTEG
PPARG
PPFIA1
PPP6C
PREX2
PRKAA2
PRKDC
PTEN
PTPRB
PTPRD
PTPRK
PTPRT
PVR
RAC1
RAD50
RAD51
RAD52
RAET1E
RALY
RALY_PROMOTER
RASA2
RB1
RBPMS2
REV3L
RNF185
RNF185_PROMOTER
ROS1
RP1
RPA1
RPA2
RPA3
RPL23
RPL29
RPL29_PROMOTER
RPS14
RPS27
RPS27,RPS27_PROMOTER
RPTN
RQCD1
S100A8
SELP
SETD2
SF3B1
SHPRH
SLC9A11
SLC25A52
SLC27A5
SLC38A4
SMARCA4
SNX31
SOX2
SOX10
SOX11
STAB1
STAT1
STK19
STK31
TACC1
TAP1
TAP2
TAPBP
TAPBPL
TCF12
TERT
TERT_PROMOTER,TERT
TET2
THEMIS
THSD7B
TNFRSF4
TNFRSF9
TNFRSF18
TNFSF4
TNFSF9
TNFSF14
TNFSF18
TP53
TP53BP1
TP63
TPTE
TRERF1
TRRAP
TSC1
TSC1,RS1076160
TSC2
UBE2V2
UGT2B15
ULBP1
USH2A
USP9X
USP17L2
VEGFA
VTCN1
WNT7B
XIRP2
ZFX
ZNF490
ZNF589
ZNF595
ZNF778
ZNF778_PROMOTER
ZNF780B
ZZZ3
chr6:32977311-32977430,NM_002119

## Sheet: S. Table 8
S. Table 8: Tree topology comparisons between manually constructed trees and pairtree-constructed trees
Patient	entirely.consistent.topology
CRUKP2986	TRUE
CRUKP1842	TRUE
CRUKP6746	TRUE
CRUKP5107	TRUE
CRUKP6170	FALSE
CRUKP2567	TRUE
CRUKP1614	TRUE
CRUKP9359	TRUE
CRUKP9097	FALSE
CRUKP1047	TRUE
CRUKP6216	FALSE
CRUKP1599	FALSE
CRUKP6553	TRUE
CRUKP2378	TRUE
